# Supplementary material for: Tetra­kis[μ-2-(3-phenoxy­phen­yl)propionato-κ2 O:O′]bis­[(dimethyl­formamide-κO)copper(II)]
Source: Acta Crystallogr Sect E Struct Rep Online. 2008 Nov 26;64(Pt 12):m1612–3. doi: 10.1107/S1600536808038786 (PMC2959860; doi:10.1107/S1600536808038786)
Supplement: Supplementary file 1 [file e-64-m1612-sup1.cif]

##############################################################################
###                                                                        ###
###        Electronic paper (Acta Crystallographica Section E)             ###
###                                                                        ###
##############################################################################
#                                                                            #
# This CIF contains the data in a paper accepted for publication in Acta     #
# Crystallographica Section E. It conforms to the requirements of Notes      #
# for Authors for Section E, and has been peer reviewed under the auspices   #
# of the IUCr Commission on Journals.                                        #
#                                                                            #
# Full details of the Crystallographic Information File format               #
# are given in the paper "The Crystallographic Information File (CIF):       #
# a New Standard Archive File for Crystallography" by S. R. Hall, F. H.      #
# Allen and I. D. Brown [Acta Cryst. (1991), A47, 655-685].                  #
#                                                                            #
# The current version of the core CIF dictionary is obtainable from          #
# ftp://ftp.iucr.org/pub/cif_core.dic. The current version number is 2.4.    #
#                                                                            #
# Software is freely available for graphical display of the structure(s) in  #
# this CIF.  For information consult the CIF home page http://www.iucr.org/  #
# cif/home.html                                                              #
#                                                                            #
# This file may be used for bona fide research purposes within the           #
# scientific community so long as proper attribution is given to the journal # 
# article from which it was obtained.                                        #
#                                                                            #
##############################################################################
                                             
data_I
_audit_creation_method     SHELXL-97
_chemical_name_systematic
;
Tetrakis[\m-2-(3-phenoxyphenyl)propionato-
\k^2^<i>O</i>:<i>O</i>']bis[(dimethylformamide-\k<i>O</i>)copper(II)]
;
_chemical_name_common     ?
_chemical_formula_moiety     'C66 H66 Cu2 N2 O14'
_chemical_formula_sum     'C66 H66 Cu2 N2 O14'
_chemical_formula_iupac     '[Cu2 (C15 H13 O3)4 (C3 H7 N O)2]'
_chemical_formula_weight     1238.29
_chemical_melting_point     ?
_symmetry_cell_setting     monoclinic
_symmetry_space_group_name_H-M     'P 21/c'
_symmetry_space_group_name_hall     '-P 2ybc'
loop_
    _symmetry_equiv_pos_as_xyz
    'x, y, z'
    '-x, y+1/2, -z+1/2'
    '-x, -y, -z'
    'x, -y-1/2, z-1/2'
_cell_length_a     11.142(8)
_cell_length_b     11.580(8)
_cell_length_c     23.891(6)
_cell_angle_alpha     90.00
_cell_angle_beta     99.85(6)
_cell_angle_gamma     90.00
_cell_volume     3037(3)
_cell_formula_units_Z     2
_cell_measurement_reflns_used     50
_cell_measurement_theta_min     5.06
_cell_measurement_theta_max     13.58
_cell_measurement_temperature     293(2)
_exptl_crystal_description     plate
_exptl_crystal_colour     green
_exptl_crystal_size_max     0.20
_exptl_crystal_size_mid     0.20
_exptl_crystal_size_min     0.10
_exptl_crystal_density_diffrn     1.354
_exptl_crystal_density_meas     ?
_exptl_crystal_density_method     'not measured'
_exptl_crystal_F_000     1292
_exptl_absorpt_coefficient_mu     0.768
_exptl_absorpt_correction_type     psi-scan
_exptl_absorpt_process_details     '(North <i>et al.</i>,  1968)'
_exptl_absorpt_correction_T_min     0.8616
_exptl_absorpt_correction_T_max     0.9272
_diffrn_ambient_temperature     293(2)
_diffrn_radiation_type     MoK\a
_diffrn_radiation_wavelength     0.71073
_diffrn_radiation_source     'fine-focus sealed tube'
_diffrn_radiation_monochromator     graphite
_diffrn_measurement_device_type     'Rigaku AFC-7S'
_diffrn_measurement_method     \q/2\q
_diffrn_detector_area_resol_mean     ?
_diffrn_reflns_number     8818
_diffrn_reflns_av_R_equivalents     0.0911
_diffrn_reflns_av_sigmaI/netI     0.1511
_diffrn_reflns_theta_min     2.31
_diffrn_reflns_theta_max     27.49
_diffrn_reflns_theta_full     27.49
_diffrn_measured_fraction_theta_max     1.000
_diffrn_measured_fraction_theta_full     1.000
_diffrn_reflns_limit_h_min     -1
_diffrn_reflns_limit_h_max     14
_diffrn_reflns_limit_k_min     -1
_diffrn_reflns_limit_k_max     15
_diffrn_reflns_limit_l_min     -31
_diffrn_reflns_limit_l_max     30
_diffrn_standards_number     3
_diffrn_standards_interval_count     150
_diffrn_standards_interval_time     ?
_diffrn_standards_decay_%     0
_reflns_number_total     6969
_reflns_number_gt     4101
_reflns_threshold_expression     I>2\s(I)
_refine_ls_structure_factor_coef     Fsqd
_refine_ls_matrix_type     full
_refine_ls_R_factor_all     0.2103
_refine_ls_R_factor_gt     0.0643
_refine_ls_wR_factor_gt     0.1504
_refine_ls_wR_factor_ref     0.2001
_refine_ls_goodness_of_fit_ref     1.022
_refine_ls_restrained_S_all     1.022
_refine_ls_number_reflns     6969
_refine_ls_number_parameters     381
_refine_ls_number_restraints     0
_refine_ls_hydrogen_treatment     constr
_refine_ls_weighting_scheme     calc
_refine_ls_weighting_details
         'calc w=1/[\s^2^(Fo^2^)+(0.0755P)^2^+0.3252P] where P=(Fo^2^+2Fc^2^)/3'
_atom_sites_solution_hydrogens     geom
_atom_sites_solution_primary     direct
_atom_sites_solution_secondary     difmap
_refine_ls_shift/su_max     0.000
_refine_ls_shift/su_mean     0.000
_refine_diff_density_max     0.506
_refine_diff_density_min     -0.540
_refine_ls_extinction_method     none
_refine_ls_extinction_coef     ?
loop_
    _atom_type_symbol
    _atom_type_description
    _atom_type_scat_dispersion_real
    _atom_type_scat_dispersion_imag
    _atom_type_scat_source
    'C' 'C' 0.0033 0.0016
                         'International Tables Vol C Tables 4.2.6.8 and 6.1.1.4'
    'H' 'H' 0.0000 0.0000
                         'International Tables Vol C Tables 4.2.6.8 and 6.1.1.4'
    'Cu' 'Cu' 0.3201 1.2651
                         'International Tables Vol C Tables 4.2.6.8 and 6.1.1.4'
    'O' 'O' 0.0106 0.0060
                         'International Tables Vol C Tables 4.2.6.8 and 6.1.1.4'
    'N' 'N' 0.0061 0.0033
                         'International Tables Vol C Tables 4.2.6.8 and 6.1.1.4'
_computing_data_collection
;
MSC/AFC Diffractometer Control Software (Molecular Structure
Corporation, 1993)
;
_computing_cell_refinement
;
MSC/AFC Diffractometer Control Software (Molecular Structure
Corporation, 1993)
;
_computing_data_reduction
;
MSC/AFC Diffractometer Control Software (Molecular Structure
Corporation, 1993)
;
_computing_structure_solution     'SHELXS97 (Sheldrick, 2008)'
_computing_structure_refinement     'SHELXL97 (Sheldrick, 2008)'
_computing_molecular_graphics     'DIAMOND (Brandenburg, 2006)'
_computing_publication_material     'PLATON (Spek, 2003)'
loop_
    _atom_site_type_symbol
    _atom_site_label
    _atom_site_fract_x
    _atom_site_fract_y
    _atom_site_fract_z
    _atom_site_U_iso_or_equiv
    _atom_site_adp_type
    _atom_site_calc_flag
    _atom_site_refinement_flags
    _atom_site_occupancy
    _atom_site_disorder_assembly
    _atom_site_disorder_group
    C C11 0.5569(6) 1.1752(5) -0.0520(2) 0.0417(15) Uani d . 1 . .
    C C12 0.5867(6) 1.2834(6) -0.0844(3) 0.0546(17) Uani d . 1 . .
    H H12 0.5103 1.3066 -0.1084 0.066 Uiso calc R 1 . .
    C C13 0.6736(8) 1.2579(7) -0.1238(3) 0.093(3) Uani d . 1 . .
    H H13A 0.6440 1.1936 -0.1476 0.139 Uiso calc R 1 . .
    H H13B 0.7520 1.2393 -0.1022 0.139 Uiso calc R 1 . .
    H H13C 0.6808 1.3244 -0.1470 0.139 Uiso calc R 1 . .
    C C14 0.6237(5) 1.3829(5) -0.0446(2) 0.0391(13) Uani d . 1 . .
    C C15 0.5925(5) 1.4966(5) -0.0623(3) 0.0511(17) Uani d . 1 . .
    H H15 0.5477 1.5090 -0.0983 0.061 Uiso calc R 1 . .
    C C16 0.6263(6) 1.5889(6) -0.0277(3) 0.0599(19) Uani d . 1 . .
    H H16 0.6059 1.6631 -0.0409 0.072 Uiso calc R 1 . .
    C C17 0.6902(6) 1.5738(6) 0.0264(4) 0.061(2) Uani d . 1 . .
    H H17 0.7133 1.6368 0.0499 0.073 Uiso calc R 1 . .
    C C18 0.7191(5) 1.4632(6) 0.0449(3) 0.0501(15) Uani d . 1 . .
    C C19 0.6876(5) 1.3686(5) 0.0097(3) 0.0413(14) Uani d . 1 . .
    H H19 0.7098 1.2948 0.0230 0.050 Uiso calc R 1 . .
    C C20 0.9021(5) 1.4495(5) 0.1130(3) 0.0461(15) Uani d . 1 . .
    C C21 0.9731(6) 1.4870(7) 0.0754(3) 0.066(2) Uani d . 1 . .
    H H21 0.9375 1.5124 0.0395 0.079 Uiso calc R 1 . .
    C C22 1.0966(6) 1.4868(9) 0.0911(3) 0.095(3) Uani d . 1 . .
    H H22 1.1453 1.5098 0.0652 0.114 Uiso calc R 1 . .
    C C23 1.1509(7) 1.4529(8) 0.1453(4) 0.088(3) Uani d . 1 . .
    H H23 1.2353 1.4540 0.1557 0.106 Uiso calc R 1 . .
    C C24 1.0802(7) 1.4184(7) 0.1828(3) 0.071(2) Uani d . 1 . .
    H H24 1.1159 1.3953 0.2191 0.085 Uiso calc R 1 . .
    C C25 0.9548(6) 1.4174(6) 0.1672(3) 0.0572(17) Uani d . 1 . .
    H H25 0.9061 1.3951 0.1933 0.069 Uiso calc R 1 . .
    C C31 0.5588(6) 1.0976(6) 0.0955(2) 0.0477(15) Uani d . 1 . .
    C C32 0.5866(6) 1.1560(7) 0.1538(3) 0.062(2) Uani d . 1 . .
    H H32 0.5509 1.2335 0.1490 0.075 Uiso calc R 1 . .
    C C33 0.7150(8) 1.1719(9) 0.1752(3) 0.109(4) Uani d . 1 . .
    H H33A 0.7515 1.2141 0.1479 0.163 Uiso calc R 1 . .
    H H33B 0.7537 1.0979 0.1817 0.163 Uiso calc R 1 . .
    H H33C 0.7250 1.2142 0.2102 0.163 Uiso calc R 1 . .
    C C34 0.5154(6) 1.0908(7) 0.1932(3) 0.0566(17) Uani d . 1 . .
    C C35 0.3948(6) 1.1190(7) 0.1930(3) 0.0602(19) Uani d . 1 . .
    H H35 0.3581 1.1753 0.1679 0.072 Uiso calc R 1 . .
    C C36 0.3279(6) 1.0659(8) 0.2289(3) 0.071(2) Uani d . 1 . .
    C C37 0.3784(8) 0.9814(9) 0.2655(3) 0.092(3) Uani d . 1 . .
    H H37 0.3338 0.9470 0.2906 0.111 Uiso calc R 1 . .
    C C38 0.4965(8) 0.9486(9) 0.2645(4) 0.097(3) Uani d . 1 . .
    H H38 0.5312 0.8889 0.2878 0.116 Uiso calc R 1 . .
    C C39 0.5636(7) 1.0035(7) 0.2291(3) 0.074(2) Uani d . 1 . .
    H H39 0.6439 0.9809 0.2295 0.088 Uiso calc R 1 . .
    C C40 0.1689(6) 1.1642(7) 0.2655(3) 0.0594(18) Uani d . 1 . .
    C C41 0.2497(7) 1.2272(7) 0.3036(3) 0.074(2) Uani d . 1 . .
    H H41 0.3331 1.2224 0.3037 0.089 Uiso calc R 1 . .
    C C42 0.2046(10) 1.2973(8) 0.3415(3) 0.095(3) Uani d . 1 . .
    H H42 0.2578 1.3406 0.3676 0.114 Uiso calc R 1 . .
    C C43 0.0822(11) 1.3038(10) 0.3410(4) 0.108(4) Uani d . 1 . .
    H H43 0.0522 1.3519 0.3665 0.129 Uiso calc R 1 . .
    C C44 0.0026(8) 1.2392(9) 0.3027(4) 0.088(3) Uani d . 1 . .
    H H44 -0.0806 1.2425 0.3031 0.106 Uiso calc R 1 . .
    C C45 0.0460(7) 1.1709(7) 0.2645(3) 0.068(2) Uani d . 1 . .
    H H45 -0.0074 1.1290 0.2379 0.082 Uiso calc R 1 . .
    C C51 0.8413(6) 0.9038(6) -0.0378(3) 0.0563(17) Uani d . 1 . .
    H H51 0.7959 0.9392 -0.0694 0.068 Uiso calc R 1 . .
    C C53 1.0207(7) 0.8041(8) 0.0057(3) 0.094(3) Uani d . 1 . .
    H H53A 1.0998 0.8390 0.0148 0.141 Uiso calc R 1 . .
    H H53B 1.0293 0.7246 -0.0044 0.141 Uiso calc R 1 . .
    H H53C 0.9804 0.8086 0.0380 0.141 Uiso calc R 1 . .
    C C54 1.0004(8) 0.8783(9) -0.0945(3) 0.098(3) Uani d . 1 . .
    H H54A 0.9425 0.9156 -0.1231 0.147 Uiso calc R 1 . .
    H H54B 1.0199 0.8034 -0.1077 0.147 Uiso calc R 1 . .
    H H54C 1.0732 0.9241 -0.0866 0.147 Uiso calc R 1 . .
    Cu Cu1 0.61251(6) 0.96206(6) 0.00433(3) 0.0391(2) Uani d . 1 . .
    O O11 0.6419(4) 1.1044(4) -0.03595(19) 0.0546(12) Uani d . 1 . .
    O O12 0.4481(4) 1.1667(3) -0.04371(17) 0.0468(10) Uani d . 1 . .
    O O13 0.7767(4) 1.4439(4) 0.10133(18) 0.0607(13) Uani d . 1 . .
    O O31 0.6426(4) 1.0452(4) 0.07660(17) 0.0529(10) Uani d . 1 . .
    O O32 0.4517(4) 1.1100(4) 0.06887(18) 0.0536(11) Uani d . 1 . .
    O O33 0.2043(4) 1.0911(6) 0.2244(2) 0.095(2) Uani d . 1 . .
    O O51 0.7945(4) 0.8967(4) 0.00567(19) 0.0579(12) Uani d . 1 . .
    N N52 0.9482(5) 0.8656(5) -0.0425(3) 0.0612(16) Uani d . 1 . .
loop_
    _atom_site_aniso_label
    _atom_site_aniso_U_11
    _atom_site_aniso_U_22
    _atom_site_aniso_U_33
    _atom_site_aniso_U_12
    _atom_site_aniso_U_13
    _atom_site_aniso_U_23
    C11 0.064(4) 0.032(3) 0.029(3) -0.018(3) 0.009(3) -0.001(2)
    C12 0.063(4) 0.052(4) 0.049(4) -0.013(3) 0.011(3) 0.008(3)
    C13 0.138(8) 0.065(5) 0.084(6) -0.028(6) 0.046(6) 0.014(5)
    C14 0.027(3) 0.038(3) 0.053(4) -0.001(3) 0.009(3) 0.007(3)
    C15 0.026(3) 0.048(4) 0.079(5) 0.000(3) 0.008(3) 0.017(3)
    C16 0.050(4) 0.038(4) 0.092(6) 0.001(3) 0.013(4) 0.009(4)
    C17 0.055(4) 0.040(4) 0.092(6) 0.001(3) 0.025(4) -0.009(4)
    C18 0.029(3) 0.057(4) 0.068(4) -0.007(4) 0.019(3) -0.004(4)
    C19 0.025(3) 0.038(3) 0.062(4) 0.003(3) 0.011(3) 0.009(3)
    C20 0.031(3) 0.046(4) 0.061(4) -0.009(3) 0.007(3) -0.004(3)
    C21 0.041(3) 0.092(6) 0.061(4) -0.011(4) 0.001(3) 0.014(4)
    C22 0.043(4) 0.170(10) 0.074(5) -0.021(5) 0.018(4) 0.034(6)
    C23 0.045(4) 0.123(8) 0.088(6) -0.001(5) -0.010(4) 0.024(6)
    C24 0.066(5) 0.070(5) 0.070(5) -0.002(4) -0.005(4) 0.022(4)
    C25 0.059(4) 0.057(4) 0.057(4) -0.011(3) 0.011(3) 0.001(3)
    C31 0.058(4) 0.053(4) 0.033(3) -0.020(4) 0.012(3) -0.005(3)
    C32 0.058(4) 0.084(5) 0.048(4) -0.020(4) 0.017(3) -0.020(4)
    C33 0.113(8) 0.145(9) 0.067(6) -0.066(7) 0.013(5) -0.019(6)
    C34 0.061(4) 0.069(4) 0.039(4) -0.009(4) 0.005(3) -0.013(3)
    C35 0.065(4) 0.078(5) 0.036(4) 0.000(4) 0.002(3) -0.008(3)
    C36 0.052(4) 0.111(7) 0.050(4) 0.011(4) 0.009(4) -0.013(4)
    C37 0.074(5) 0.141(9) 0.065(5) 0.002(6) 0.023(4) 0.036(6)
    C38 0.076(6) 0.124(9) 0.090(6) 0.014(6) 0.016(5) 0.032(6)
    C39 0.054(4) 0.095(6) 0.076(5) 0.007(4) 0.021(4) 0.002(5)
    C40 0.050(4) 0.074(5) 0.054(4) -0.002(4) 0.006(3) 0.009(4)
    C41 0.064(5) 0.091(6) 0.062(5) 0.000(5) -0.004(4) 0.007(5)
    C42 0.117(8) 0.097(7) 0.063(6) 0.011(6) -0.007(5) -0.003(5)
    C43 0.136(9) 0.123(9) 0.072(6) 0.044(8) 0.040(7) -0.008(6)
    C44 0.082(6) 0.112(8) 0.075(6) 0.019(6) 0.023(5) 0.012(6)
    C45 0.059(4) 0.081(5) 0.067(5) 0.000(4) 0.015(4) 0.005(4)
    C51 0.043(4) 0.063(4) 0.060(4) 0.002(4) 0.002(3) -0.002(4)
    C53 0.063(5) 0.108(7) 0.111(7) 0.041(5) 0.015(5) 0.015(6)
    C54 0.091(6) 0.122(8) 0.092(6) 0.009(6) 0.047(5) -0.012(6)
    Cu1 0.0343(3) 0.0397(4) 0.0429(4) 0.0012(4) 0.0060(3) -0.0011(4)
    O11 0.037(2) 0.047(3) 0.081(3) 0.001(2) 0.013(2) 0.012(2)
    O12 0.043(2) 0.037(2) 0.061(3) -0.0041(19) 0.010(2) 0.013(2)
    O13 0.039(2) 0.085(4) 0.058(3) -0.014(2) 0.010(2) -0.009(3)
    O31 0.049(2) 0.058(3) 0.051(2) -0.008(2) 0.004(2) -0.013(2)
    O32 0.046(2) 0.062(3) 0.052(3) -0.004(2) 0.003(2) -0.011(2)
    O33 0.056(3) 0.147(6) 0.082(4) 0.005(3) 0.009(3) -0.042(4)
    O51 0.042(2) 0.071(3) 0.062(3) 0.018(2) 0.014(2) 0.004(3)
    N52 0.038(3) 0.069(4) 0.080(4) 0.008(3) 0.022(3) -0.017(3)
_geom_special_details
;
All e.s.d.'s (except the e.s.d. in the dihedral angle between two l.s. planes)
are estimated using the full covariance matrix. The cell e.s.d.'s are taken
into account individually in the estimation of e.s.d.'s in distances, angles
and torsion angles; correlations between e.s.d.'s in cell parameters are only
used when they are defined by crystal symmetry. An approximate (isotropic)
treatment of cell e.s.d.'s is used for estimating e.s.d.'s involving l.s.
planes.
;
loop_
    _geom_bond_atom_site_label_1
    _geom_bond_atom_site_label_2
    _geom_bond_site_symmetry_2
    _geom_bond_distance
    _geom_bond_publ_flag
    C11 O11 . 1.261(7) ?
    C11 O12 . 1.265(7) ?
    C11 C12 . 1.538(8) ?
    C12 C13 . 1.491(9) ?
    C12 C14 . 1.505(8) ?
    C12 H12 . 0.9800 ?
    C13 H13A . 0.9600 ?
    C13 H13B . 0.9600 ?
    C13 H13C . 0.9600 ?
    C14 C19 . 1.381(8) ?
    C14 C15 . 1.407(8) ?
    C15 C16 . 1.364(9) ?
    C15 H15 . 0.9300 ?
    C16 C17 . 1.377(10) ?
    C16 H16 . 0.9300 ?
    C17 C18 . 1.375(9) ?
    C17 H17 . 0.9300 ?
    C18 C19 . 1.388(8) ?
    C18 O13 . 1.408(7) ?
    C19 H19 . 0.9300 ?
    C20 C21 . 1.364(9) ?
    C20 O13 . 1.379(7) ?
    C20 C25 . 1.379(8) ?
    C21 C22 . 1.364(9) ?
    C21 H21 . 0.9300 ?
    C22 C23 . 1.388(10) ?
    C22 H22 . 0.9300 ?
    C23 C24 . 1.351(10) ?
    C23 H23 . 0.9300 ?
    C24 C25 . 1.383(10) ?
    C24 H24 . 0.9300 ?
    C25 H25 . 0.9300 ?
    C31 O31 . 1.260(7) ?
    C31 O32 . 1.260(7) ?
    C31 C32 . 1.533(8) ?
    C32 C33 . 1.446(10) ?
    C32 C34 . 1.530(9) ?
    C32 H32 . 0.9800 ?
    C33 H33A . 0.9600 ?
    C33 H33B . 0.9600 ?
    C33 H33C . 0.9600 ?
    C34 C39 . 1.373(10) ?
    C34 C35 . 1.382(9) ?
    C35 C36 . 1.375(9) ?
    C35 H35 . 0.9300 ?
    C36 C37 . 1.368(11) ?
    C36 O33 . 1.393(8) ?
    C37 C38 . 1.374(11) ?
    C37 H37 . 0.9300 ?
    C38 C39 . 1.378(10) ?
    C38 H38 . 0.9300 ?
    C39 H39 . 0.9300 ?
    C40 C45 . 1.368(9) ?
    C40 C41 . 1.375(10) ?
    C40 O33 . 1.403(8) ?
    C41 C42 . 1.374(11) ?
    C41 H41 . 0.9300 ?
    C42 C43 . 1.364(12) ?
    C42 H42 . 0.9300 ?
    C43 C44 . 1.379(12) ?
    C43 H43 . 0.9300 ?
    C44 C45 . 1.357(10) ?
    C44 H44 . 0.9300 ?
    C45 H45 . 0.9300 ?
    C51 O51 . 1.241(7) ?
    C51 N52 . 1.293(8) ?
    C51 H51 . 0.9300 ?
    C53 N52 . 1.472(9) ?
    C53 H53A . 0.9600 ?
    C53 H53B . 0.9600 ?
    C53 H53C . 0.9600 ?
    C54 N52 . 1.465(8) ?
    C54 H54A . 0.9600 ?
    C54 H54B . 0.9600 ?
    C54 H54C . 0.9600 ?
    Cu1 O12 3_675 1.945(4) ?
    Cu1 O31 . 1.955(4) ?
    Cu1 O32 3_675 1.959(4) ?
    Cu1 O11 . 1.964(4) ?
    Cu1 O51 . 2.160(4) ?
    Cu1 Cu1 3_675 2.631(2) ?
    O12 Cu1 3_675 1.945(4) ?
    O32 Cu1 3_675 1.959(4) ?
loop_
    _geom_angle_atom_site_label_1
    _geom_angle_atom_site_label_2
    _geom_angle_atom_site_label_3
    _geom_angle_site_symmetry_1
    _geom_angle_site_symmetry_3
    _geom_angle
    _geom_angle_publ_flag
    O11 C11 O12 . . 126.3(5) ?
    O11 C11 C12 . . 117.8(5) ?
    O12 C11 C12 . . 115.9(6) ?
    C13 C12 C14 . . 114.4(6) ?
    C13 C12 C11 . . 112.1(6) ?
    C14 C12 C11 . . 111.4(5) ?
    C13 C12 H12 . . 106.1 ?
    C14 C12 H12 . . 106.1 ?
    C11 C12 H12 . . 106.1 ?
    C12 C13 H13A . . 109.5 ?
    C12 C13 H13B . . 109.5 ?
    H13A C13 H13B . . 109.5 ?
    C12 C13 H13C . . 109.5 ?
    H13A C13 H13C . . 109.5 ?
    H13B C13 H13C . . 109.5 ?
    C19 C14 C15 . . 117.0(6) ?
    C19 C14 C12 . . 122.9(5) ?
    C15 C14 C12 . . 120.0(5) ?
    C16 C15 C14 . . 121.6(6) ?
    C16 C15 H15 . . 119.2 ?
    C14 C15 H15 . . 119.2 ?
    C15 C16 C17 . . 120.9(7) ?
    C15 C16 H16 . . 119.5 ?
    C17 C16 H16 . . 119.5 ?
    C18 C17 C16 . . 118.4(7) ?
    C18 C17 H17 . . 120.8 ?
    C16 C17 H17 . . 120.8 ?
    C17 C18 C19 . . 121.3(6) ?
    C17 C18 O13 . . 119.9(7) ?
    C19 C18 O13 . . 118.7(6) ?
    C14 C19 C18 . . 120.7(6) ?
    C14 C19 H19 . . 119.6 ?
    C18 C19 H19 . . 119.6 ?
    C21 C20 O13 . . 124.3(6) ?
    C21 C20 C25 . . 120.1(6) ?
    O13 C20 C25 . . 115.5(5) ?
    C22 C21 C20 . . 119.3(7) ?
    C22 C21 H21 . . 120.3 ?
    C20 C21 H21 . . 120.3 ?
    C21 C22 C23 . . 121.1(7) ?
    C21 C22 H22 . . 119.5 ?
    C23 C22 H22 . . 119.5 ?
    C24 C23 C22 . . 119.4(7) ?
    C24 C23 H23 . . 120.3 ?
    C22 C23 H23 . . 120.3 ?
    C23 C24 C25 . . 120.0(7) ?
    C23 C24 H24 . . 120.0 ?
    C25 C24 H24 . . 120.0 ?
    C20 C25 C24 . . 119.9(6) ?
    C20 C25 H25 . . 120.0 ?
    C24 C25 H25 . . 120.0 ?
    O31 C31 O32 . . 124.7(5) ?
    O31 C31 C32 . . 119.4(6) ?
    O32 C31 C32 . . 115.8(6) ?
    C33 C32 C34 . . 115.6(6) ?
    C33 C32 C31 . . 114.3(6) ?
    C34 C32 C31 . . 107.2(5) ?
    C33 C32 H32 . . 106.4 ?
    C34 C32 H32 . . 106.4 ?
    C31 C32 H32 . . 106.4 ?
    C32 C33 H33A . . 109.5 ?
    C32 C33 H33B . . 109.5 ?
    H33A C33 H33B . . 109.5 ?
    C32 C33 H33C . . 109.5 ?
    H33A C33 H33C . . 109.5 ?
    H33B C33 H33C . . 109.5 ?
    C39 C34 C35 . . 116.9(7) ?
    C39 C34 C32 . . 124.0(7) ?
    C35 C34 C32 . . 119.1(7) ?
    C36 C35 C34 . . 121.5(7) ?
    C36 C35 H35 . . 119.3 ?
    C34 C35 H35 . . 119.3 ?
    C37 C36 C35 . . 120.8(7) ?
    C37 C36 O33 . . 119.5(7) ?
    C35 C36 O33 . . 119.5(7) ?
    C36 C37 C38 . . 118.5(8) ?
    C36 C37 H37 . . 120.8 ?
    C38 C37 H37 . . 120.8 ?
    C37 C38 C39 . . 120.4(8) ?
    C37 C38 H38 . . 119.8 ?
    C39 C38 H38 . . 119.8 ?
    C34 C39 C38 . . 121.8(7) ?
    C34 C39 H39 . . 119.1 ?
    C38 C39 H39 . . 119.1 ?
    C45 C40 C41 . . 121.4(8) ?
    C45 C40 O33 . . 115.0(7) ?
    C41 C40 O33 . . 123.6(7) ?
    C40 C41 C42 . . 118.6(8) ?
    C40 C41 H41 . . 120.7 ?
    C42 C41 H41 . . 120.7 ?
    C43 C42 C41 . . 120.2(9) ?
    C43 C42 H42 . . 119.9 ?
    C41 C42 H42 . . 119.9 ?
    C42 C43 C44 . . 120.3(9) ?
    C42 C43 H43 . . 119.8 ?
    C44 C43 H43 . . 119.8 ?
    C45 C44 C43 . . 119.9(9) ?
    C45 C44 H44 . . 120.0 ?
    C43 C44 H44 . . 120.0 ?
    C44 C45 C40 . . 119.5(8) ?
    C44 C45 H45 . . 120.2 ?
    C40 C45 H45 . . 120.2 ?
    O51 C51 N52 . . 125.2(7) ?
    O51 C51 H51 . . 117.4 ?
    N52 C51 H51 . . 117.4 ?
    N52 C53 H53A . . 109.5 ?
    N52 C53 H53B . . 109.5 ?
    H53A C53 H53B . . 109.5 ?
    N52 C53 H53C . . 109.5 ?
    H53A C53 H53C . . 109.5 ?
    H53B C53 H53C . . 109.5 ?
    N52 C54 H54A . . 109.5 ?
    N52 C54 H54B . . 109.5 ?
    H54A C54 H54B . . 109.5 ?
    N52 C54 H54C . . 109.5 ?
    H54A C54 H54C . . 109.5 ?
    H54B C54 H54C . . 109.5 ?
    O12 Cu1 O31 3_675 . 88.38(18) ?
    O12 Cu1 O32 3_675 3_675 90.05(18) ?
    O31 Cu1 O32 . 3_675 168.30(17) ?
    O12 Cu1 O11 3_675 . 168.87(17) ?
    O31 Cu1 O11 . . 90.08(19) ?
    O32 Cu1 O11 3_675 . 89.23(19) ?
    O12 Cu1 O51 3_675 . 97.32(18) ?
    O31 Cu1 O51 . . 98.09(18) ?
    O32 Cu1 O51 3_675 . 93.61(18) ?
    O11 Cu1 O51 . . 93.81(17) ?
    O12 Cu1 Cu1 3_675 3_675 83.62(13) ?
    O31 Cu1 Cu1 . 3_675 85.52(14) ?
    O32 Cu1 Cu1 3_675 3_675 82.78(14) ?
    O11 Cu1 Cu1 . 3_675 85.28(13) ?
    O51 Cu1 Cu1 . 3_675 176.28(13) ?
    C11 O11 Cu1 . . 121.0(4) ?
    C11 O12 Cu1 . 3_675 123.8(4) ?
    C20 O13 C18 . . 117.8(5) ?
    C31 O31 Cu1 . . 121.9(4) ?
    C31 O32 Cu1 . 3_675 124.8(4) ?
    C36 O33 C40 . . 117.7(6) ?
    C51 O51 Cu1 . . 119.5(4) ?
    C51 N52 C54 . . 123.0(7) ?
    C51 N52 C53 . . 119.1(6) ?
    C54 N52 C53 . . 117.8(6) ?
loop_
    _geom_torsion_atom_site_label_1
    _geom_torsion_atom_site_label_2
    _geom_torsion_atom_site_label_3
    _geom_torsion_atom_site_label_4
    _geom_torsion_site_symmetry_1
    _geom_torsion_site_symmetry_2
    _geom_torsion_site_symmetry_3
    _geom_torsion_site_symmetry_4
    _geom_torsion
    _geom_torsion_publ_flag
    O11 C11 C12 C13 . . . . 37.9(8) ?
    O12 C11 C12 C13 . . . . -142.6(6) ?
    O11 C11 C12 C14 . . . . -91.8(7) ?
    O12 C11 C12 C14 . . . . 87.8(6) ?
    C13 C12 C14 C19 . . . . -94.5(7) ?
    C11 C12 C14 C19 . . . . 33.9(8) ?
    C13 C12 C14 C15 . . . . 85.9(8) ?
    C11 C12 C14 C15 . . . . -145.7(6) ?
    C19 C14 C15 C16 . . . . 1.5(9) ?
    C12 C14 C15 C16 . . . . -178.8(6) ?
    C14 C15 C16 C17 . . . . -1.5(10) ?
    C15 C16 C17 C18 . . . . -0.1(10) ?
    C16 C17 C18 C19 . . . . 1.5(9) ?
    C16 C17 C18 O13 . . . . -175.5(5) ?
    C15 C14 C19 C18 . . . . -0.1(8) ?
    C12 C14 C19 C18 . . . . -179.7(5) ?
    C17 C18 C19 C14 . . . . -1.5(8) ?
    O13 C18 C19 C14 . . . . 175.6(4) ?
    O13 C20 C21 C22 . . . . -178.8(8) ?
    C25 C20 C21 C22 . . . . 3.3(12) ?
    C20 C21 C22 C23 . . . . -2.2(14) ?
    C21 C22 C23 C24 . . . . 0.7(15) ?
    C22 C23 C24 C25 . . . . -0.2(14) ?
    C21 C20 C25 C24 . . . . -2.8(11) ?
    O13 C20 C25 C24 . . . . 179.0(7) ?
    C23 C24 C25 C20 . . . . 1.3(12) ?
    O31 C31 C32 C33 . . . . 16.0(10) ?
    O32 C31 C32 C33 . . . . -161.6(7) ?
    O31 C31 C32 C34 . . . . -113.4(7) ?
    O32 C31 C32 C34 . . . . 69.0(8) ?
    C33 C32 C34 C39 . . . . -33.3(11) ?
    C31 C32 C34 C39 . . . . 95.4(8) ?
    C33 C32 C34 C35 . . . . 147.4(7) ?
    C31 C32 C34 C35 . . . . -84.0(8) ?
    C39 C34 C35 C36 . . . . 2.9(10) ?
    C32 C34 C35 C36 . . . . -177.7(6) ?
    C34 C35 C36 C37 . . . . -1.2(12) ?
    C34 C35 C36 O33 . . . . -175.4(7) ?
    C35 C36 C37 C38 . . . . -1.8(14) ?
    O33 C36 C37 C38 . . . . 172.4(8) ?
    C36 C37 C38 C39 . . . . 2.9(15) ?
    C35 C34 C39 C38 . . . . -1.8(12) ?
    C32 C34 C39 C38 . . . . 178.9(7) ?
    C37 C38 C39 C34 . . . . -1.1(14) ?
    C45 C40 C41 C42 . . . . 0.5(12) ?
    O33 C40 C41 C42 . . . . 179.1(7) ?
    C40 C41 C42 C43 . . . . -0.1(13) ?
    C41 C42 C43 C44 . . . . 0.5(15) ?
    C42 C43 C44 C45 . . . . -1.5(15) ?
    C43 C44 C45 C40 . . . . 1.9(13) ?
    C41 C40 C45 C44 . . . . -1.5(12) ?
    O33 C40 C45 C44 . . . . 179.9(7) ?
    O12 C11 O11 Cu1 . . . . 1.8(8) ?
    C12 C11 O11 Cu1 . . . . -178.7(4) ?
    O12 Cu1 O11 C11 3_675 . . . -4.9(13) ?
    O31 Cu1 O11 C11 . . . . -86.9(5) ?
    O32 Cu1 O11 C11 3_675 . . . 81.4(5) ?
    O51 Cu1 O11 C11 . . . . 175.0(5) ?
    O11 C11 O12 Cu1 . . . 3_675 -0.9(8) ?
    C12 C11 O12 Cu1 . . . 3_675 179.6(4) ?
    C21 C20 O13 C18 . . . . 9.0(10) ?
    C25 C20 O13 C18 . . . . -173.0(6) ?
    C17 C18 O13 C20 . . . . -87.2(7) ?
    C19 C18 O13 C20 . . . . 95.8(6) ?
    O32 C31 O31 Cu1 . . . . -5.8(9) ?
    C32 C31 O31 Cu1 . . . . 176.9(4) ?
    O12 Cu1 O31 C31 3_675 . . . -81.3(5) ?
    O32 Cu1 O31 C31 3_675 . . . 1.1(12) ?
    O11 Cu1 O31 C31 . . . . 87.7(5) ?
    O51 Cu1 O31 C31 . . . . -178.4(5) ?
    O31 C31 O32 Cu1 . . . 3_675 6.3(9) ?
    C32 C31 O32 Cu1 . . . 3_675 -176.2(4) ?
    C37 C36 O33 C40 . . . . 81.8(10) ?
    C35 C36 O33 C40 . . . . -103.9(8) ?
    C45 C40 O33 C36 . . . . -169.9(7) ?
    C41 C40 O33 C36 . . . . 11.5(11) ?
    N52 C51 O51 Cu1 . . . . -178.4(5) ?
    O12 Cu1 O51 C51 3_675 . . . 136.1(5) ?
    O31 Cu1 O51 C51 . . . . -134.5(5) ?
    O32 Cu1 O51 C51 3_675 . . . 45.6(5) ?
    O11 Cu1 O51 C51 . . . . -43.9(5) ?
    O51 C51 N52 C54 . . . . -178.6(7) ?
    O51 C51 N52 C53 . . . . 2.8(11) ?
data_global
_journal_date_recd_electronic     2008-10-14
_journal_date_accepted     2008-11-19
_journal_name_full     'Acta Crystallographica, Section E'
_journal_year     2008
_journal_volume     64
_journal_issue     12
_journal_page_first     m1612
_journal_page_last     m1613
_journal_paper_category     QM
_journal_coeditor_code     BG2218
_publ_contact_author_name     'Ricardo Faccio'
_publ_contact_author_address
;
Av. Gral. Flores 2124, CC 1157, 11800, Montevideo. Uruguay.
;
_publ_contact_author_email     'rfaccio@fq.edu.uy'
_publ_contact_author_fax     '+ 598 2 924 19 06'
_publ_contact_author_phone     '+ 598 2 924 98 59'
_publ_section_title
;\
Tetrakis[\m-2-(3-phenoxyphenyl)propionato-\k^2^<i>O</i>:<i>O</i>']\
bis[(dimethylformamide-\k<i>O</i>)copper(II)]
;
loop_
    _publ_author_name
    _publ_author_footnote
    _publ_author_address
    'Agotegaray, Mariela A.' .
;
Departamentode Qu\'imica, Universidad Nacional del Sur, Av. Alem 1253, B8000CPB,
Bah\'ia Blanca, Argentina
;
    'Quinzani, Oscar V.' .
;
Departamentode Qu\'imica, Universidad Nacional del Sur, Av. Alem 1253, B8000CPB,
Bah\'ia Blanca, Argentina
;
    'Faccio, Ricardo' .
;
Crystallography, Solid State and Materials Laboratory (Cryssmat-Lab), DETEMA,
Facultad de Qu\'imica, Universidad de la Rep\'ublica, CC 1157,
11800 Montevideo, Uruguay
and
Centro NanoMat, Polo Tecnol\'ogico de Pando, Facultad de Qu\'imica,
Universidad de la Rep\'ublica, 91000, Canelones, Uruguay
;
    'Goyenola, Cecilia' .
;
Crystallography, Solid State and Materials Laboratory (Cryssmat-Lab), DETEMA,
Facultad de Qu\'imica, Universidad de la Rep\'ublica, CC 1157,
11800 Montevideo, Uruguay
and
Centro NanoMat, Polo Tecnol\'ogico de Pando, Facultad de Qu\'imica,
Universidad de la Rep\'ublica, 91000, Canelones, Uruguay
;
    'Mombr\'u, \'Alvaro W.' .
;
Crystallography, Solid State and Materials Laboratory (Cryssmat-Lab), DETEMA,
Facultad de Qu\'imica, Universidad de la Rep\'ublica, CC 1157,
11800 Montevideo, Uruguay
and
Centro NanoMat, Polo Tecnol\'ogico de Pando, Facultad de Qu\'imica,
Universidad de la Rep\'ublica, 91000, Canelones, Uruguay
;
