# Supplementary material for: Tetra­kis[μ-2-(3-phenoxy­phen­yl)propionato-κ2 O:O′]bis­[(dimethyl­formamide-κO)copper(II)]
Source: Acta Crystallogr Sect E Struct Rep Online. 2008 Nov 26;64(Pt 12):m1612–3. doi: 10.1107/S1600536808038786 (PMC2959860; doi:10.1107/S1600536808038786)
Supplement: Supplementary file 2 [file e-64-m1612-Isup2.hkl]

#
# h,k,l, Fc-squared, Fo-squared, sigma(Fo-squared) and status flag
#
data_I
_shelx_title ' shelxs in P 21/c'
_shelx_refln_list_code          4
_shelx_F_calc_maximum      276.55
_exptl_crystal_F_000      1292.00
_reflns_d_resolution_high  0.7698
 
loop_
 _symmetry_equiv_pos_as_xyz
 'x, y, z'
 '-x, y+1/2, -z+1/2'
 '-x, -y, -z'
 'x, -y-1/2, z-1/2'
 
_cell_length_a    11.1419
_cell_length_b    11.5796
_cell_length_c    23.8909
_cell_angle_alpha  90.000
_cell_angle_beta   99.847
_cell_angle_gamma  90.000
 
_shelx_F_squared_multiplier     1.000
 
loop_
 _refln_index_h
 _refln_index_k
 _refln_index_l
 _refln_F_squared_calc
 _refln_F_squared_meas
 _refln_F_squared_sigma
 _refln_observed_status
   2   0   0    12270.62    15728.66    247.10 o
   3   0   0    18805.63    21792.93    345.86 o
   4   0   0     7448.89     7207.80    197.53 o
   5   0   0    20262.49    19114.41    373.48 o
   6   0   0     1267.38     1254.97     80.03 o
   7   0   0      981.85      849.13     52.41 o
   8   0   0      329.73      279.83     45.41 o
   9   0   0      971.10      952.63     66.41 o
  10   0   0      549.19      599.20     60.92 o
  11   0   0       12.09       54.87     96.87 o
  12   0   0      517.16      481.14     67.92 o
  13   0   0      481.43      331.48     65.09 o
  14   0   0      126.22      112.01     82.68 o
   1   1   0     2102.68     2235.60     35.00 o
   2   1   0    14292.83    16293.43    185.04 o
   3   1   0       44.19       11.92     33.30 o
   4   1   0     2524.78     2550.05     88.55 o
   5   1   0      172.89      276.04     24.22 o
   6   1   0      877.07     1053.85     42.38 o
   7   1   0       28.60       77.76     60.73 o
   8   1   0        1.30       65.27     60.36 o
   9   1   0        1.21       34.43     77.57 o
  10   1   0      154.76       77.19     70.00 o
  11   1   0        0.36      108.03     54.68 o
  12   1   0       63.20      122.60     68.11 o
  13   1   0        2.13       98.38     86.84 o
  14   1   0        0.03      129.04     93.28 o
   0   2   0    44028.51    43063.11    532.60 o
   1   2   0    12927.74    10712.18    141.71 o
   2   2   0        6.82       16.84     43.14 o
   3   2   0      461.07      501.00     36.52 o
   4   2   0    17111.50    14261.41    331.86 o
   5   2   0     2649.00     2235.98    123.17 o
   6   2   0      679.54      608.28     44.84 o
   7   2   0     1796.59     1549.93     91.57 o
   8   2   0     1897.36     1837.71    108.41 o
   9   2   0     1422.17     1480.50     85.33 o
  10   2   0      808.32      824.73     68.68 o
  11   2   0        0.93       37.27    118.63 o
  12   2   0      230.09      142.85    130.93 o
  13   2   0      190.24      234.23     59.60 o
  14   2   0       73.11       97.44    112.01 o
   1   3   0     5572.38     4465.90    100.47 o
   2   3   0      959.75      984.98     59.60 o
   3   3   0     2951.80     3303.45    138.68 o
   4   3   0     2607.01     2926.56    134.52 o
   5   3   0      829.12      861.43     50.33 o
   6   3   0      511.53      440.65     45.22 o
   7   3   0       53.20       68.11     87.03 o
   8   3   0      776.17      637.61     60.54 o
   9   3   0      372.01       99.33    132.25 o
  10   3   0       92.99      131.49    109.74 o
  11   3   0      261.37      275.10     62.63 o
  12   3   0      339.15      249.93    142.09 o
  13   3   0       15.88       20.62    118.25 o
   0   4   0     1160.09     1169.45     63.57 o
   1   4   0      112.40      103.30     23.65 o
   2   4   0       85.11       93.84     28.76 o
   3   4   0     1990.44     1884.25    115.60 o
   4   4   0     1143.81     1148.45     74.36 o
   5   4   0      334.15      326.94     37.65 o
   6   4   0      852.02      984.79     63.57 o
   7   4   0      163.76       85.90     80.03 o
   8   4   0     1582.12     1468.77     88.92 o
   9   4   0      280.35      232.15     50.52 o
  10   4   0      511.15      459.76     60.17 o
  11   4   0       11.07       12.11    119.39 o
  12   4   0       55.98      178.23     93.09 o
  13   4   0        8.98      113.14     96.30 o
   1   5   0      588.82      448.03     27.24 o
   2   5   0     5497.07     5078.91    188.44 o
   3   5   0      699.62      560.60     45.41 o
   4   5   0      190.76      166.12     35.38 o
   5   5   0     2496.71     2302.58    152.87 o
   6   5   0      766.62      727.29     54.68 o
   7   5   0     1822.63     1453.82     94.03 o
   8   5   0      845.94      722.56     64.14 o
   9   5   0       31.24      133.01    122.60 o
  10   5   0      190.82      207.74    119.20 o
  11   5   0      414.96      548.87     61.87 o
  12   5   0      392.48      315.21     69.44 o
  13   5   0       62.65      122.41     64.33 o
   0   6   0      819.74     1002.39     62.25 o
   1   6   0      157.24      259.96     29.70 o
   2   6   0     1508.11     1607.07     87.60 o
   3   6   0        1.72       76.25     32.35 o
   4   6   0       49.34      160.25     88.36 o
   5   6   0       61.66       61.68     74.55 o
   6   6   0      787.76      821.70     60.36 o
   7   6   0      916.22      952.06     67.73 o
   8   6   0       63.04       56.19     92.33 o
   9   6   0       48.48      115.60    117.49 o
  10   6   0        5.14       43.71    108.60 o
  11   6   0       12.15       68.11    104.44 o
  12   6   0        0.45      128.28    116.74 o
  13   6   0        4.79      175.77    124.31 o
   1   7   0      306.03      389.56     32.73 o
   2   7   0     3737.39     3738.99    196.01 o
   3   7   0     3143.25     3601.25    198.28 o
   4   7   0       18.92       28.00     83.06 o
   5   7   0     1116.30     1149.77     69.63 o
   6   7   0      981.98     1098.88     65.46 o
   7   7   0      709.67      626.26     64.90 o
   8   7   0      272.77      213.80     58.08 o
   9   7   0       40.06       47.87    118.63 o
  10   7   0      342.97      318.80     63.76 o
  11   7   0      191.74      145.12    140.77 o
  12   7   0      272.27      384.65     60.54 o
   0   8   0      298.00      411.89     51.08 o
   1   8   0        2.30       87.03     59.22 o
   2   8   0       27.98      137.55     99.90 o
   3   8   0      106.04       86.84     94.03 o
   4   8   0       55.39        9.08     68.68 o
   5   8   0       19.04      135.28     43.14 o
   6   8   0       31.56       48.25     89.30 o
   7   8   0       39.31       31.41    108.41 o
   8   8   0        1.95       98.76    111.82 o
   9   8   0       11.95      125.44    108.22 o
  10   8   0        4.63      118.44     63.57 o
  11   8   0        6.21       81.17     77.00 o
  12   8   0        0.34       96.11    137.93 o
   1   9   0        7.91       22.51     73.79 o
   2   9   0      629.61      695.69     66.98 o
   3   9   0     1372.97     1270.67     79.09 o
   4   9   0      342.71      311.99     54.30 o
   5   9   0       56.84       80.98     95.92 o
   6   9   0      505.85      512.36     63.19 o
   7   9   0      296.14      400.35     60.17 o
   8   9   0      155.98       12.68    143.23 o
   9   9   0       89.64      166.88    120.14 o
  10   9   0       64.96      137.93    117.68 o
  11   9   0       73.28       35.38    112.01 o
   0  10   0      149.08      200.55    101.79 o
   1  10   0       88.15      145.31     71.14 o
   2  10   0       65.20       17.22     97.44 o
   3  10   0      297.60      309.15     61.87 o
   4  10   0      291.83       11.16    109.74 o
   5  10   0       11.25       63.38     54.87 o
   6  10   0       87.03      204.72    113.14 o
   7  10   0        3.30       14.38    124.68 o
   8  10   0      124.16      246.15     66.03 o
   9  10   0      124.05      136.60     91.38 o
  10  10   0       71.80       86.84    112.95 o
   1  11   0       13.08      119.01     77.38 o
   2  11   0        5.14       39.35     89.30 o
   3  11   0       47.60      163.28    108.98 o
   4  11   0      109.06      115.79    106.14 o
   5  11   0        3.09       32.73    115.79 o
   6  11   0      126.70      202.07    120.14 o
   7  11   0      167.79      170.28    129.60 o
   8  11   0        4.02       12.11    118.25 o
   9  11   0        7.61      136.79    138.50 o
   0  12   0      218.38      134.90     53.54 o
   1  12   0      152.55      174.06     43.89 o
   2  12   0       37.27       69.44     46.73 o
   3  12   0      278.83      246.34     55.44 o
   4  12   0      367.47      417.19     64.90 o
   5  12   0      171.99      250.69     62.06 o
   6  12   0       32.17       53.17    123.36 o
   7  12   0       64.51      228.37    118.63 o
   8  12   0      344.00      336.02     71.52 o
   1  13   0       27.53      155.14     68.87 o
   2  13   0        3.75       11.54    108.22 o
   3  13   0        0.55       83.63    127.14 o
   4  13   0        3.95       49.19    121.09 o
   5  13   0       16.49      238.58    134.52 o
   6  13   0        1.95       79.28    109.17 o
   7  13   0        5.22        6.81    115.22 o
   0  14   0      438.44      391.46     73.22 o
   1  14   0      269.80      256.56     45.22 o
   2  14   0       14.13        8.14    115.22 o
   3  14   0       14.48       29.14    124.68 o
   4  14   0      156.54      248.23    144.17 o
   5  14   0      139.50      165.17    127.14 o
   1  15   0        5.24       91.38     86.46 o
 -14   1   1       59.17      153.63     80.03 o
 -13   1   1      142.12      200.36     46.35 o
 -12   1   1      298.93      365.35     39.35 o
 -11   1   1      286.51      224.39     52.79 o
 -10   1   1        6.85      122.03     63.19 o
  -9   1   1      638.11      651.04     42.57 o
  -8   1   1      543.62      509.14     35.38 o
  -7   1   1       46.45       63.19     49.19 o
  -6   1   1     1262.57     1404.06     58.84 o
  -5   1   1    12272.98    13246.72    215.69 o
  -4   1   1     1888.43     1708.49     72.46 o
  -3   1   1     1445.91     1661.56     64.90 o
  -2   1   1     7995.43     9247.39    129.41 o
  -1   1   1     9907.33     9390.05     80.60 o
   1   1   1    29008.99    27077.51    177.66 o
   2   1   1     2586.19     3061.65     73.60 o
   3   1   1     2522.71     2972.54     83.82 o
   4   1   1     8350.28     8585.94    159.31 o
   5   1   1    12329.62    12995.84    215.88 o
   6   1   1     1653.07     1644.54     64.71 o
   7   1   1     1513.63     1461.39     59.41 o
   8   1   1      769.33      823.02     39.92 o
   9   1   1      776.82      744.70     42.95 o
  10   1   1       68.10       50.52     75.30 o
  11   1   1        3.08       36.71     80.22 o
  12   1   1      223.13      136.41     93.84 o
  13   1   1      126.63      182.77     91.01 o
  14   1   1       48.70      149.09     88.74 o
 -14   2   1       50.97       23.27    101.60 o
 -13   2   1        0.15       35.76    125.63 o
 -12   2   1      329.43      196.39    104.82 o
 -11   2   1      492.93      490.03     61.87 o
 -10   2   1       63.90      137.74    110.87 o
  -9   2   1       50.14       93.28     99.71 o
  -8   2   1      322.81      320.32     47.68 o
  -7   2   1      331.99      308.40     42.95 o
  -6   2   1      208.91      162.71     36.14 o
  -5   2   1        3.90       98.95     60.17 o
  -4   2   1     3620.00     3656.69    144.17 o
  -3   2   1       54.78       27.06     56.00 o
  -2   2   1      794.11      873.73     48.06 o
  -1   2   1    18554.50    16009.63    185.42 o
   0   2   1     7895.52     7822.52    114.09 o
   1   2   1      620.27      503.84     22.33 o
   2   2   1      192.42      216.26     28.57 o
   3   2   1     1693.99     1629.78     96.30 o
   4   2   1     1117.54     1057.44     68.49 o
   5   2   1     4506.47     4368.65    175.96 o
   6   2   1     2019.61     2134.94     99.14 o
   7   2   1       53.74       93.65     75.87 o
   8   2   1        4.46      113.33     95.92 o
   9   2   1      281.92      255.80     49.76 o
  10   2   1       46.76       65.09    100.47 o
  11   2   1      284.01      315.40     58.46 o
  12   2   1      219.81      210.58    106.71 o
  13   2   1        6.46       33.11    123.17 o
  14   2   1        9.60      109.36     95.55 o
 -14   3   1       99.95      211.91    108.98 o
 -13   3   1      261.33      213.04     61.11 o
 -12   3   1       32.99       67.17    123.93 o
 -11   3   1       10.64      112.76    125.82 o
 -10   3   1      535.27      476.79     65.46 o
  -9   3   1     1766.14     1416.74     91.76 o
  -8   3   1     1251.19     1041.55     67.73 o
  -7   3   1     1376.34     1424.12     91.57 o
  -6   3   1       20.63       19.68     70.19 o
  -5   3   1     1679.40     1627.70     82.87 o
  -4   3   1     5663.16     5578.78    189.01 o
  -3   3   1     1195.35     1517.58     93.47 o
  -2   3   1     5970.66     6236.82    174.44 o
  -1   3   1     7232.84     6602.74    123.55 o
   0   3   1    12143.95    12433.72    174.82 o
   1   3   1     8955.30     7234.10    130.93 o
   2   3   1     1883.85     2247.71    110.12 o
   3   3   1     6858.54     7067.79    200.17 o
   4   3   1    11194.14    10456.76    264.31 o
   5   3   1      533.87      483.98     42.00 o
   6   3   1      131.12       94.03     86.65 o
   7   3   1      249.82      182.01     44.84 o
   8   3   1     2131.36     1842.63    111.06 o
   9   3   1     1142.55     1033.23     68.87 o
  10   3   1      291.92      272.26    148.33 o
  11   3   1      150.36       58.46    119.95 o
  12   3   1       47.68      121.47    118.06 o
  13   3   1      232.94      249.56    130.74 o
 -13   4   1       50.43       44.84    102.93 o
 -12   4   1       94.66       53.54    111.82 o
 -11   4   1      614.68      672.80     69.82 o
 -10   4   1      152.51      105.95    119.39 o
  -9   4   1      267.23      289.86     53.73 o
  -8   4   1     1532.36     1557.50     87.03 o
  -7   4   1     1577.16     1533.29     98.57 o
  -6   4   1     1198.29     1065.20     61.68 o
  -5   4   1       24.83       69.82     67.36 o
  -4   4   1     1239.80     1156.40     75.49 o
  -3   4   1      750.53      667.88     43.52 o
  -2   4   1       17.96        0.38     61.30 o
  -1   4   1     7396.28     6147.52    133.95 o
   0   4   1     3085.42     2965.16     93.09 o
   1   4   1       19.85       34.06     44.84 o
   2   4   1      538.79      395.62     37.65 o
   3   4   1       62.77       54.87     64.52 o
   4   4   1     1303.03     1376.63     79.46 o
   5   4   1      194.76      267.15     35.95 o
   6   4   1     3306.89     3300.42    179.17 o
   7   4   1     1716.16     1681.05    105.01 o
   8   4   1      436.02      435.35     57.71 o
   9   4   1      138.61      218.53     52.03 o
  10   4   1      169.03       80.79    108.41 o
  11   4   1      890.87      772.13     80.41 o
  12   4   1      188.83      195.26    110.87 o
  13   4   1       36.75       14.00    116.17 o
 -13   5   1      199.03      222.31     66.22 o
 -12   5   1       78.25       54.49    116.36 o
 -11   5   1        1.73        9.08     98.01 o
 -10   5   1        1.63       41.62    106.33 o
  -9   5   1        1.09      140.01     86.28 o
  -8   5   1      254.65      299.32     51.65 o
  -7   5   1      130.84       20.06    106.52 o
  -6   5   1      104.74       12.11     89.11 o
  -5   5   1       19.85       43.52     59.98 o
  -4   5   1       82.66       24.22     63.57 o
  -3   5   1      806.22      874.49     57.52 o
  -2   5   1       24.79       59.60     42.38 o
  -1   5   1     2694.38     2289.33     93.84 o
   0   5   1      335.90      460.52     28.95 o
   1   5   1      293.46      385.21     26.11 o
   2   5   1      217.41      235.37     35.19 o
   3   5   1     2540.48     2456.96    150.60 o
   4   5   1     1416.86     1378.71     83.82 o
   5   5   1       11.77       47.68     71.90 o
   6   5   1        5.66        2.84     87.79 o
   7   5   1        1.36      104.82     99.71 o
   8   5   1      119.49       60.73    108.98 o
   9   5   1      482.26      469.60     60.54 o
  10   5   1      248.61      156.66    128.85 o
  11   5   1        0.01       54.68    101.79 o
  12   5   1       55.46       51.84    122.41 o
  13   5   1      123.93       64.90     84.57 o
 -13   6   1       73.99      103.11    108.79 o
 -12   6   1      107.55      175.01     57.52 o
 -11   6   1      408.24      400.92     67.36 o
 -10   6   1      180.43      244.45     61.68 o
  -9   6   1       42.58       78.33    111.63 o
  -8   6   1      650.25      644.23     60.17 o
  -7   6   1     3899.46     3444.03    206.23 o
  -6   6   1      936.83      891.70     65.65 o
  -5   6   1       62.57       66.79     79.46 o
  -4   6   1      264.73      280.40     40.11 o
  -3   6   1      410.03      457.87     43.89 o
  -2   6   1     2208.21     2311.28    142.09 o
  -1   6   1     1628.42     1628.08     64.14 o
   0   6   1     1670.21     1924.55     67.73 o
   1   6   1      845.08      876.19     39.54 o
   2   6   1     5490.63     5971.75    223.64 o
   3   6   1     4448.28     4431.47    202.07 o
   4   6   1      502.68      398.27     44.84 o
   5   6   1      399.78      358.73     48.25 o
   6   6   1     1977.15     1894.28    118.44 o
   7   6   1     2870.55     2554.78    138.68 o
   8   6   1      269.31      212.85     55.25 o
   9   6   1        4.28       72.46    101.22 o
  10   6   1      492.19      493.44     68.49 o
  11   6   1      302.89      194.31    128.09 o
  12   6   1       24.11       41.44    117.68 o
 -12   7   1        5.91      125.63     50.71 o
 -11   7   1        0.10       16.65    115.22 o
 -10   7   1      150.75       24.60    115.98 o
  -9   7   1       40.45       29.33    108.79 o
  -8   7   1        2.67       88.74    110.30 o
  -7   7   1        1.25      156.85     84.38 o
  -6   7   1       63.18       81.17     90.06 o
  -5   7   1      232.67      139.44     93.65 o
  -4   7   1      175.03      158.74     89.49 o
  -3   7   1       67.16       68.30     84.19 o
  -2   7   1      103.61      129.79     70.95 o
  -1   7   1       15.85       26.68     68.87 o
   0   7   1       51.00      110.30     48.25 o
   1   7   1      101.16      141.90     33.11 o
   2   7   1        1.96      160.44     98.57 o
   3   7   1      186.88      176.52     92.33 o
   4   7   1       53.34       75.68     76.44 o
   5   7   1        1.01      102.17     81.73 o
   6   7   1      278.29      174.82    108.98 o
   7   7   1       31.37       74.92    112.57 o
   8   7   1      102.37       28.57    129.04 o
   9   7   1        3.01       52.98    110.87 o
  10   7   1        5.95        0.19    114.47 o
  11   7   1        0.62      215.12    124.12 o
  12   7   1        1.20      109.93    139.25 o
 -12   8   1       76.85      235.37    123.74 o
 -11   8   1      344.38      325.24     66.41 o
 -10   8   1      156.91      238.96     67.17 o
  -9   8   1      164.27      234.99    119.01 o
  -8   8   1      276.18      373.48     59.79 o
  -7   8   1      633.33      639.88     72.65 o
  -6   8   1      447.36      533.36     64.71 o
  -5   8   1       98.12       71.33    100.84 o
  -4   8   1      189.85      189.01     98.95 o
  -3   8   1      686.28      555.87     58.46 o
  -2   8   1     3218.38     3136.57    145.87 o
  -1   8   1      134.30      191.28     31.03 o
   0   8   1      182.25      224.58     40.87 o
   1   8   1     2787.28     2878.50    135.47 o
   2   8   1     3685.57     2990.89    199.42 o
   3   8   1     2281.23     2316.01    123.74 o
   4   8   1        5.77       34.25     83.63 o
   5   8   1       48.63       49.76    100.47 o
   6   8   1      455.64      248.23    136.04 o
   7   8   1     1173.46     1033.04     77.57 o
   8   8   1       21.79      115.98     78.33 o
   9   8   1        0.20      154.96    112.76 o
  10   8   1      297.53      381.05     67.92 o
  11   8   1      263.02      470.35     62.25 o
 -11   9   1       15.44      143.41    110.68 o
 -10   9   1       67.40      169.15    120.14 o
  -9   9   1      398.66      375.94     68.87 o
  -8   9   1       53.43       26.49    122.60 o
  -7   9   1       55.05      150.98    106.71 o
  -6   9   1      254.37      223.07     54.30 o
  -5   9   1      672.42      584.44     64.33 o
  -4   9   1      911.50      789.54     70.38 o
  -3   9   1      689.52      592.96     66.22 o
  -2   9   1      565.80      614.15     60.17 o
  -1   9   1     1125.80     1063.12     51.08 o
   0   9   1      583.93      655.77     45.03 o
   1   9   1     1684.29     1645.48     69.25 o
   2   9   1      119.15      165.93     98.57 o
   3   9   1      300.26      345.29     55.06 o
   4   9   1      867.99      878.08     68.49 o
   5   9   1      412.89      261.67     56.19 o
   6   9   1      261.04      242.93     55.25 o
   7   9   1        1.03        1.32    121.28 o
   8   9   1      126.89      168.58    125.82 o
   9   9   1      101.02      158.93    133.77 o
  10   9   1       28.47       27.43    112.39 o
  11   9   1       10.94      233.66    122.60 o
 -10  10   1       20.19        2.84    123.74 o
  -9  10   1       17.56       47.30    112.01 o
  -8  10   1      199.37      318.43     64.33 o
  -7  10   1      135.84       85.33    136.60 o
  -6  10   1      545.85      578.39     65.46 o
  -5  10   1       87.52       82.30     96.11 o
  -4  10   1        2.50       48.81    101.22 o
  -3  10   1      534.99      520.30     65.09 o
  -2  10   1     2036.56     2268.14    140.95 o
  -1  10   1     1092.55     1022.25     57.14 o
   0  10   1       57.00       65.27     70.19 o
   1  10   1      858.86      753.78     53.17 o
   2  10   1      963.90      874.49     76.63 o
   3  10   1      802.88      746.59     74.55 o
   4  10   1        0.46        5.87     94.03 o
   5  10   1        2.24       22.89     70.00 o
   6  10   1       71.88      191.66     55.44 o
   7  10   1      231.52       92.33    142.47 o
   8  10   1      226.78      236.50    138.68 o
   9  10   1        0.53      145.31    109.17 o
  10  10   1       49.39       81.36    101.03 o
  -9  11   1      537.27      444.05     73.41 o
  -8  11   1      190.69      183.34    130.74 o
  -7  11   1      214.88      297.80     70.38 o
  -6  11   1      239.75       98.76    139.63 o
  -5  11   1      843.49      700.80     74.55 o
  -4  11   1      659.03      463.54     59.98 o
  -3  11   1      477.94      468.46     58.08 o
  -2  11   1       77.18       60.36     95.92 o
  -1  11   1      109.62      128.47     66.22 o
   0  11   1      131.77      189.77    105.38 o
   1  11   1      163.81      134.33    116.55 o
   2  11   1       41.48       39.35     78.71 o
   3  11   1      515.69      428.35     65.27 o
   4  11   1      540.11      465.25     63.38 o
   5  11   1      298.58      382.94     57.14 o
   6  11   1        3.98      205.47    122.41 o
   7  11   1       33.06       31.22    117.87 o
   8  11   1      392.79      414.92     69.82 o
   9  11   1      229.02      378.40     61.49 o
  -8  12   1       61.37      102.74    116.74 o
  -7  12   1       21.43      168.01    131.49 o
  -6  12   1       24.92        7.38    115.22 o
  -5  12   1        2.92      102.17    130.36 o
  -4  12   1       43.54       21.95    114.66 o
  -3  12   1       22.51       55.63    103.49 o
  -2  12   1       40.43       35.19     95.36 o
  -1  12   1       19.87       63.00     81.73 o
   0  12   1        0.38      209.26     94.98 o
   1  12   1       15.97       50.14     77.95 o
   2  12   1        0.38       29.70     82.68 o
   3  12   1       29.23       53.17    103.11 o
   4  12   1       13.95       27.43     72.27 o
   5  12   1       27.58      122.03    122.60 o
   6  12   1        7.48       80.41    142.85 o
   7  12   1       32.68      265.83    133.20 o
   8  12   1       22.72      137.74    131.12 o
  -7  13   1       62.86       96.49    139.06 o
  -6  13   1       44.61      125.63    123.17 o
  -5  13   1      354.56      493.06     66.98 o
  -4  13   1      370.90      455.79     71.71 o
  -3  13   1      288.61      292.88     56.00 o
  -2  13   1        1.69       63.95     85.14 o
  -1  13   1      264.46      303.48     44.84 o
   0  13   1      696.23      636.66     50.71 o
   1  13   1      276.72      220.99     88.55 o
   2  13   1       47.59      178.04    106.90 o
   3  13   1       86.49      123.74     63.00 o
   4  13   1      202.54      315.02     63.95 o
   5  13   1      206.83      228.37     66.79 o
   6  13   1        0.96       91.76    133.95 o
   7  13   1       14.35      135.09    124.31 o
  -5  14   1        5.32       72.46    108.22 o
  -4  14   1        8.43       90.25    132.06 o
  -3  14   1        0.54       84.38    103.68 o
  -2  14   1       57.36      148.90     51.84 o
  -1  14   1       44.97      105.95     80.22 o
   0  14   1        3.82      124.31     87.79 o
   1  14   1       38.90      122.22     73.60 o
   2  14   1       24.20      144.36     75.49 o
   3  14   1       54.65      120.90     65.65 o
   4  14   1        0.94      113.71    108.41 o
   5  14   1        0.02      114.66    136.60 o
  -1  15   1      220.86      317.10     46.92 o
   0  15   1      399.07      474.33     51.08 o
 -14   0   2      171.35      128.47    130.36 o
 -13   0   2      611.21      711.02     73.60 o
 -12   0   2     1373.71     1245.89     82.49 o
 -11   0   2        2.07       51.27    113.71 o
 -10   0   2       97.75       53.73    105.38 o
  -9   0   2     1118.60     1142.96     72.27 o
  -8   0   2     1426.69     1211.83     76.63 o
  -7   0   2        4.48       43.71     64.33 o
  -6   0   2     1632.13     2068.16    135.28 o
  -5   0   2     1111.61     1104.37     67.73 o
  -4   0   2    20072.19    21697.01    383.32 o
  -3   0   2    34962.40    41183.96    558.90 o
  -2   0   2       27.55       77.57     20.06 o
  -1   0   2    31298.34    31050.54    271.50 o
   1   0   2     7843.04     7840.30    104.25 o
   2   0   2     1985.64     1827.30     87.22 o
   3   0   2     3244.57     3703.04    137.17 o
   4   0   2     8346.07     7926.01    219.66 o
   5   0   2    21388.38    20555.56    406.78 o
   6   0   2      563.94      587.47     48.06 o
   7   0   2       11.50       59.98     71.33 o
   8   0   2      507.77      486.44     50.52 o
   9   0   2      545.17      559.85     58.84 o
  10   0   2      647.46      561.74     63.57 o
  11   0   2      235.40      280.02     58.65 o
  12   0   2      483.41      537.33     64.52 o
  13   0   2      454.00      457.30     68.49 o
  14   0   2       77.82       77.57    133.01 o
 -14   1   2        3.80      209.63    101.41 o
 -13   1   2       13.78       65.65    101.41 o
 -12   1   2       34.95       93.47     72.84 o
 -11   1   2       89.36       87.03     98.57 o
 -10   1   2       85.23      127.14     47.11 o
  -9   1   2        1.90      115.60     64.90 o
  -8   1   2       21.50       63.57     44.84 o
  -7   1   2       95.38       40.49     55.25 o
  -6   1   2       73.06       99.33     44.84 o
  -5   1   2      261.35      339.62     26.87 o
  -4   1   2     1471.51     1506.42     56.57 o
  -3   1   2      822.11      884.14     37.08 o
  -2   1   2     2604.98     2778.61     69.63 o
  -1   1   2     3710.53     3869.73     50.14 o
   0   1   2      183.20      215.88      7.95 o
   1   1   2     1324.00     1352.03     33.30 o
   2   1   2      102.04       90.82     22.33 o
   3   1   2       11.89       18.54     41.44 o
   4   1   2      610.61      733.72     33.68 o
   5   1   2       71.00      168.77     26.11 o
   6   1   2      224.60      247.29     27.24 o
   7   1   2       28.74      110.30     55.25 o
   8   1   2        0.20       54.87     56.57 o
   9   1   2       21.34       75.11     90.44 o
  10   1   2       44.16      135.47     87.03 o
  11   1   2       12.26      150.60     80.22 o
  12   1   2       53.17      159.69     48.62 o
  13   1   2        9.43      151.74     92.14 o
  14   1   2        0.10      162.71     79.46 o
 -14   2   2      176.89      185.61    122.79 o
 -13   2   2      314.31      410.38     64.71 o
 -12   2   2      271.77      201.69    119.20 o
 -11   2   2       24.52       71.14     81.73 o
 -10   2   2      368.23      367.43     58.08 o
  -9   2   2     2668.96     2356.88    140.20 o
  -8   2   2     2425.47     2496.13    127.52 o
  -7   2   2      278.41      329.59     42.57 o
  -6   2   2     2160.83     2092.94    103.11 o
  -5   2   2     4372.12     4210.29    173.31 o
  -4   2   2    10218.80     9987.36    246.72 o
  -3   2   2     5970.31     6418.46    186.93 o
  -2   2   2        9.85       45.41     50.14 o
  -1   2   2       42.46       45.60     30.27 o
   0   2   2    17581.00    18686.25    206.42 o
   1   2   2       20.95       72.27     29.70 o
   2   2   2    12646.81    14194.24    266.21 o
   3   2   2     6119.71     6126.71    180.50 o
   4   2   2     2481.67     2015.94    116.55 o
   5   2   2     4687.83     5066.99    184.66 o
   6   2   2      130.23      248.42     38.03 o
   7   2   2       77.34      196.20     88.92 o
   8   2   2     1370.75     1164.72     71.33 o
   9   2   2     1287.42     1301.32     86.28 o
  10   2   2      754.52      742.24     67.92 o
  11   2   2       62.03       75.49    121.28 o
  12   2   2       58.20       27.81    119.20 o
  13   2   2      117.82      145.12     79.09 o
 -14   3   2        2.29       26.87    118.44 o
 -13   3   2       17.44       78.71    118.06 o
 -12   3   2      329.92      107.09    120.52 o
 -11   3   2      361.68      189.96     98.76 o
 -10   3   2      135.62       85.33     55.44 o
  -9   3   2       25.98      162.71     48.25 o
  -8   3   2     1206.18     1214.29     78.33 o
  -7   3   2      257.77      157.60     91.95 o
  -6   3   2     1681.03     1607.45     93.09 o
  -5   3   2       94.90      184.47     32.73 o
  -4   3   2     3765.55     4167.91    168.77 o
  -3   3   2     4070.74     4312.27    156.85 o
  -2   3   2     3596.28     3741.64    141.52 o
  -1   3   2       85.44       78.33     37.27 o
   0   3   2    60153.85    61652.49    550.76 o
   1   3   2     3728.25     3249.53     88.55 o
   2   3   2      131.21      205.66     27.62 o
   3   3   2     1398.95     1492.42     99.52 o
   4   3   2      571.36      475.65     40.11 o
   5   3   2      765.21      718.40     45.41 o
   6   3   2      265.84      276.23     41.81 o
   7   3   2      574.53      607.34     50.52 o
   8   3   2      524.54      409.62     54.68 o
   9   3   2      212.26      299.51     55.06 o
  10   3   2      271.04      199.04    125.82 o
  11   3   2      320.35      216.82    125.25 o
  12   3   2      159.37      105.38    127.52 o
  13   3   2       35.49       94.03    105.76 o
 -13   4   2       63.30       97.63    125.06 o
 -12   4   2        1.56      122.79    130.17 o
 -11   4   2       76.02      211.15     57.33 o
 -10   4   2     1128.18     1144.29     80.79 o
  -9   4   2     2295.16     1922.28    103.87 o
  -8   4   2     1106.44      977.60     71.14 o
  -7   4   2        2.22        4.16     92.52 o
  -6   4   2     2629.40     3176.87    171.61 o
  -5   4   2      875.22      814.13     49.76 o
  -4   4   2     1855.48     1967.12    124.68 o
  -3   4   2       28.23      104.63     66.03 o
  -2   4   2      131.95      197.15     30.84 o
  -1   4   2      121.15      153.63     20.81 o
   0   4   2      580.25      736.56     31.22 o
   1   4   2      520.92      591.25     29.14 o
   2   4   2       65.77       52.60     57.52 o
   3   4   2      135.67       71.90     67.17 o
   4   4   2      519.63      491.73     40.68 o
   5   4   2      563.57      476.03     41.44 o
   6   4   2       10.80       48.81     82.11 o
   7   4   2        1.35       80.41     85.52 o
   8   4   2      434.77      364.59     56.38 o
   9   4   2      249.55      162.33     98.57 o
  10   4   2      346.90      346.43     64.90 o
  11   4   2       19.00      122.22    102.74 o
  12   4   2       43.39       78.33     94.41 o
  13   4   2       11.30      145.87    111.25 o
 -13   5   2       55.35      102.55    120.52 o
 -12   5   2      256.04       77.00    140.39 o
 -11   5   2      350.70      429.11     65.65 o
 -10   5   2      198.30      212.47    111.63 o
  -9   5   2      100.41        4.35    104.82 o
  -8   5   2      614.17      587.85     61.11 o
  -7   5   2      421.08      310.48     52.03 o
  -6   5   2     2365.43     2298.41    113.52 o
  -5   5   2     1185.44     1121.21     67.17 o
  -4   5   2       38.30       29.33     59.03 o
  -3   5   2     8923.04     8602.40    254.85 o
  -2   5   2     3656.82     3550.36    160.63 o
  -1   5   2      488.63      512.17     28.38 o
   0   5   2     1437.52     1692.78     60.54 o
   1   5   2     2345.74     1957.85     72.09 o
   2   5   2     5552.42     5652.19    201.88 o
   3   5   2     1487.10     1724.57     93.09 o
   4   5   2      538.34      605.06     43.52 o
   5   5   2     3051.02     2779.17    164.98 o
   6   5   2     2026.95     1887.85    112.76 o
   7   5   2     2314.17     2161.62    122.60 o
   8   5   2      864.51      789.16     65.84 o
   9   5   2       62.34       98.20    108.41 o
  10   5   2      605.21      700.04     72.27 o
  11   5   2      955.96      818.48     77.38 o
  12   5   2      434.12      466.38     67.92 o
  13   5   2       44.85       60.73    125.82 o
 -13   6   2        3.51      119.76    103.49 o
 -12   6   2        0.37       60.17    116.93 o
 -11   6   2       25.25       71.52    130.55 o
 -10   6   2       57.24       47.87    121.85 o
  -9   6   2        0.53      132.44    101.22 o
  -8   6   2       11.05      111.44     91.19 o
  -7   6   2        1.95      160.63     90.06 o
  -6   6   2      154.69       62.63     64.14 o
  -5   6   2       15.86       89.30     70.00 o
  -4   6   2      404.97      469.98     45.41 o
  -3   6   2       21.04      106.52     83.63 o
  -2   6   2     2566.87     2593.57    150.60 o
  -1   6   2      224.97      298.94     30.27 o
   0   6   2       57.54       89.30     54.30 o
   1   6   2      251.13      281.15     27.06 o
   2   6   2      713.83      815.83     53.35 o
   3   6   2       21.36       33.11     70.00 o
   4   6   2      520.66      470.54     51.84 o
   5   6   2      355.51      326.94     46.73 o
   6   6   2      259.42      319.75     49.19 o
   7   6   2       32.73      149.28     98.38 o
   8   6   2       12.22      142.47     71.52 o
   9   6   2       44.62      122.03    100.28 o
  10   6   2        0.36       46.17    105.76 o
  11   6   2       39.70       22.89    113.90 o
  12   6   2       11.70       29.52    119.58 o
 -12   7   2      240.12      173.50     64.33 o
 -11   7   2      282.51      455.60     65.65 o
 -10   7   2      476.87      510.46     70.76 o
  -9   7   2        0.01      103.49    110.49 o
  -8   7   2       12.01       10.41    101.79 o
  -7   7   2     1715.99     1758.62    104.06 o
  -6   7   2      813.35      773.64     64.71 o
  -5   7   2      455.86      465.62     54.11 o
  -4   7   2        2.44       48.06     78.33 o
  -3   7   2      616.82      588.23     52.03 o
  -2   7   2     2259.12     2480.61    152.87 o
  -1   7   2      237.37      118.06     72.09 o
   0   7   2        4.50       48.44     53.35 o
   1   7   2     1422.42     1534.80     70.00 o
   2   7   2    14864.11    15851.64    404.32 o
   3   7   2     5728.72     5691.73    243.12 o
   4   7   2      547.25      458.06     52.79 o
   5   7   2     1131.75     1166.61     70.57 o
   6   7   2     1527.31     1404.25     89.68 o
   7   7   2     3084.73     2484.02    146.82 o
   8   7   2      630.35      655.77     70.57 o
   9   7   2        0.53      136.41     92.90 o
  10   7   2      132.06      140.58    126.58 o
  11   7   2      313.37      326.56     63.38 o
  12   7   2      116.45      215.69    153.06 o
 -12   8   2        0.25      123.17     54.11 o
 -11   8   2        8.01       67.73    109.74 o
 -10   8   2       33.40      163.66    105.20 o
  -9   8   2        8.16       66.60    126.20 o
  -8   8   2      240.54       77.57    126.76 o
  -7   8   2      251.42      294.02     57.33 o
  -6   8   2      365.51      132.82    120.90 o
  -5   8   2      220.36      212.09     49.95 o
  -4   8   2      168.80      205.28     46.73 o
  -3   8   2       91.65      122.03     82.30 o
  -2   8   2      192.21       15.89     84.57 o
  -1   8   2     2335.52     2448.64     89.87 o
   0   8   2        5.96       43.89     45.79 o
   1   8   2       21.21      107.84     68.87 o
   2   8   2       17.17       80.60     97.82 o
   3   8   2      206.30       52.03    108.98 o
   4   8   2       40.54      135.28     86.46 o
   5   8   2      299.48      253.53     54.11 o
   6   8   2       15.45      117.30     89.87 o
   7   8   2        6.23       55.06     86.65 o
   8   8   2       31.68       29.33     83.06 o
   9   8   2       32.62       86.84     56.38 o
  10   8   2        1.90       96.11    114.09 o
  11   8   2       48.07       21.38    144.36 o
 -11   9   2       41.68      116.55    108.60 o
 -10   9   2       67.69       27.24    111.06 o
  -9   9   2        0.70       64.90    118.63 o
  -8   9   2       31.80      141.33    103.30 o
  -7   9   2      731.81      941.28     77.95 o
  -6   9   2      836.17      823.40     75.68 o
  -5   9   2        2.12       30.65     89.11 o
  -4   9   2      180.91      197.34     52.79 o
  -3   9   2     1323.64     1083.18     75.49 o
  -2   9   2      421.09      419.65     57.90 o
  -1   9   2       79.85        8.14     94.22 o
   0   9   2        0.02       73.79     49.95 o
   1   9   2      156.67      200.36     48.44 o
   2   9   2      729.32      687.56     64.52 o
   3   9   2     1325.16     1314.38     85.14 o
   4   9   2      164.50      186.36     95.17 o
   5   9   2        2.03       85.71     97.44 o
   6   9   2      691.33      689.83     65.09 o
   7   9   2      487.43      416.81     68.30 o
   8   9   2       67.82        3.78    121.28 o
   9   9   2       29.43       29.33    125.82 o
  10   9   2       53.77      124.31    103.11 o
  11   9   2       65.39       59.22    135.09 o
 -10  10   2      116.16       66.22    121.85 o
  -9  10   2      116.50      124.68    145.68 o
  -8  10   2      106.67      233.66     54.68 o
  -7  10   2       52.58       87.98    132.25 o
  -6  10   2      282.31      309.53     59.41 o
  -5  10   2       76.05        6.81     85.33 o
  -4  10   2       85.30      195.26    100.28 o
  -3  10   2        5.55        6.43     92.14 o
  -2  10   2      182.10      209.63    118.44 o
  -1  10   2      843.42      753.59     54.49 o
   0  10   2      200.72      248.42     53.92 o
   1  10   2       19.06       87.41     78.14 o
   2  10   2       48.61      191.85    103.68 o
   3  10   2      463.27      462.79     63.57 o
   4  10   2      340.31      348.13     58.27 o
   5  10   2       18.98      101.79    109.55 o
   6  10   2      125.37       34.06    115.79 o
   7  10   2      167.91      291.37     63.00 o
   8  10   2       16.26      169.15    138.12 o
   9  10   2      102.05       44.27    141.33 o
  10  10   2       18.79       33.11    129.41 o
  -9  11   2       26.03      112.95    143.23 o
  -8  11   2       48.83       71.33    105.38 o
  -7  11   2      269.18      177.28     65.65 o
  -6  11   2       35.74      107.09    129.60 o
  -5  11   2        3.63      141.14     79.84 o
  -4  11   2      237.71      113.90     98.95 o
  -3  11   2       66.85      107.84     63.95 o
  -2  11   2        6.88       53.35     85.14 o
  -1  11   2       45.78      172.74     76.82 o
   0  11   2        0.79       51.46     69.25 o
   1  11   2        1.29      182.20    108.41 o
   2  11   2       19.72       11.54     96.87 o
   3  11   2       38.59       61.87     98.76 o
   4  11   2        3.16       11.92     74.17 o
   5  11   2       57.59       77.19    107.84 o
   6  11   2      254.04      331.29     68.68 o
   7  11   2        0.94      260.53    146.82 o
   8  11   2        0.20        3.59    123.55 o
   9  11   2        8.22       16.46    126.39 o
  -8  12   2      238.50      149.28    129.98 o
  -7  12   2        1.35      125.06     87.41 o
  -6  12   2       26.87      148.33    133.20 o
  -5  12   2      363.46      442.54     76.25 o
  -4  12   2      396.25      458.62     59.60 o
  -3  12   2      374.97      237.83    119.95 o
  -2  12   2        1.29      186.55    103.87 o
  -1  12   2      194.25      150.41     70.57 o
   0  12   2      680.04      546.41     48.62 o
   1  12   2       22.43       67.54     66.03 o
   2  12   2        3.19       32.73     90.06 o
   3  12   2      178.62      190.90    119.20 o
   4  12   2      115.17       91.01    122.03 o
   5  12   2       51.41       31.22    118.44 o
   6  12   2       16.70      128.66    131.31 o
   7  12   2      127.25      286.64     61.49 o
   8  12   2       65.94      247.85    137.93 o
  -7  13   2        6.56       21.19    116.17 o
  -6  13   2        2.55      142.09    144.74 o
  -5  13   2       19.68       74.17    130.55 o
  -4  13   2       15.37        7.76    139.63 o
  -3  13   2        0.79      115.03     97.63 o
  -2  13   2       30.95      111.44    106.52 o
  -1  13   2       32.91       93.65     89.49 o
   0  13   2        5.70       69.06     80.22 o
   1  13   2       16.46      101.41     67.92 o
   2  13   2        5.57       31.41     97.82 o
   3  13   2        3.55      105.20     49.76 o
   4  13   2        0.19       59.79    109.74 o
   5  13   2        2.58       35.00    109.55 o
   6  13   2        0.07      271.50    146.06 o
  -5  14   2      159.72      163.09    148.71 o
  -4  14   2      143.45      221.37     65.27 o
  -3  14   2        6.66       97.25    123.17 o
  -2  14   2       16.24      133.39     87.22 o
  -1  14   2      222.96      301.40     56.76 o
   0  14   2      385.54      384.83     62.25 o
   1  14   2      229.91      328.45     44.46 o
   2  14   2       12.21       83.25    123.17 o
   3  14   2       32.18        6.05    154.96 o
   4  14   2      174.93      202.45     75.30 o
   0  15   2        0.11       33.30     77.19 o
 -14   1   3       48.67      112.20    123.55 o
 -13   1   3      132.48      217.01    112.95 o
 -12   1   3      104.08       83.25     79.28 o
 -11   1   3        0.41       41.25     77.00 o
 -10   1   3      169.19      228.93     49.00 o
  -9   1   3      774.27      700.99     45.41 o
  -8   1   3     1147.54     1094.15     48.62 o
  -7   1   3      232.21      156.66     39.73 o
  -6   1   3     3849.47     4115.50    126.95 o
  -5   1   3    20139.21    22857.57    304.24 o
  -4   1   3     3845.41     3700.96    105.01 o
  -3   1   3     4416.27     5653.71    117.30 o
  -2   1   3    15243.55    17319.46    202.63 o
  -1   1   3       35.94       28.76     20.62 o
   0   1   3    14428.04    16397.87    125.25 o
   1   1   3     5849.11     5661.08     70.19 o
   2   1   3      352.89      420.97     22.14 o
   3   1   3     1544.28     1552.21     58.46 o
   4   1   3    11155.95    11362.28    193.55 o
   5   1   3      346.06      210.58     32.16 o
   6   1   3       52.02      114.47     62.44 o
   7   1   3     2721.06     2515.81     99.33 o
   8   1   3     1240.65     1146.37     51.65 o
   9   1   3     1318.60     1305.11     57.71 o
  10   1   3       21.55       18.92     82.30 o
  11   1   3       17.35      119.58     88.55 o
  12   1   3      251.28      209.45     50.52 o
  13   1   3      331.76      236.50     48.81 o
 -14   2   3        7.28       94.22    101.60 o
 -13   2   3        4.74       61.68    114.09 o
 -12   2   3      275.62      223.64     60.73 o
 -11   2   3       90.78      156.66     52.79 o
 -10   2   3       59.98      209.07    117.49 o
  -9   2   3        1.73       24.22    105.57 o
  -8   2   3      464.61      508.57     56.19 o
  -7   2   3      616.05      555.31     51.84 o
  -6   2   3       74.18      133.95     70.00 o
  -5   2   3      905.03      866.54     56.57 o
  -4   2   3     2295.02     2289.14    127.52 o
  -3   2   3       30.55       62.81     37.65 o
  -2   2   3     9386.73    10427.82    222.88 o
  -1   2   3     6394.48     5551.16    104.06 o
   0   2   3     1252.21     1421.47     56.57 o
   1   2   3     1076.55      902.49     40.87 o
   2   2   3     2794.42     3125.41    125.63 o
   3   2   3     1388.61     1386.09     70.57 o
   4   2   3     2440.22     2629.33    131.87 o
   5   2   3        2.77       63.38     71.52 o
   6   2   3       36.89      106.14     68.11 o
   7   2   3       23.57       42.57     82.30 o
   8   2   3      462.21      370.46     56.76 o
   9   2   3      143.11      209.26     49.38 o
  10   2   3      420.95      397.89     65.65 o
  11   2   3       94.12       29.14    112.57 o
  12   2   3      201.94        0.38    136.22 o
  13   2   3        7.14       14.00    112.39 o
 -14   3   3       55.00       89.30    131.12 o
 -13   3   3      249.40      244.26     66.41 o
 -12   3   3        0.87       21.38    121.85 o
 -11   3   3       26.62      102.93    109.74 o
 -10   3   3     1418.26     1317.97     81.73 o
  -9   3   3     1171.52     1188.37     79.65 o
  -8   3   3     2272.27     2004.59    119.01 o
  -7   3   3       29.02      108.98     41.06 o
  -6   3   3      710.45      663.53     52.03 o
  -5   3   3     5468.80     5898.34    212.66 o
  -4   3   3    11281.24    11907.18    286.64 o
  -3   3   3      411.92      426.65     36.71 o
  -2   3   3       32.99       39.35     58.27 o
  -1   3   3     2800.22     2117.54     76.63 o
   0   3   3     6856.05     6521.95    126.39 o
   1   3   3     5868.30     5042.78    113.71 o
   2   3   3     4355.76     4637.32    162.33 o
   3   3   3     2782.14     2777.66    133.01 o
   4   3   3     3963.39     3764.53    160.44 o
   5   3   3       33.38       63.57     61.49 o
   6   3   3      437.61      533.74     49.95 o
   7   3   3      665.69      575.36     52.79 o
   8   3   3      851.46      809.59     64.52 o
   9   3   3     1092.91      948.84     68.11 o
  10   3   3      581.33      548.12     70.00 o
  11   3   3       53.43       13.43    118.06 o
  12   3   3      107.18      104.06    116.36 o
  13   3   3      306.63      370.64     68.11 o
 -13   4   3        9.23       51.65    132.44 o
 -12   4   3      133.32      213.61     65.46 o
 -11   4   3      264.47      177.28    116.74 o
 -10   4   3       18.03       34.62    126.58 o
  -9   4   3       62.35      209.82    126.95 o
  -8   4   3     1331.08     1383.06     87.41 o
  -7   4   3     2698.08     2756.47    172.17 o
  -6   4   3      631.46      651.04     53.73 o
  -5   4   3      174.89      213.80     37.65 o
  -4   4   3     2155.86     2046.21    131.87 o
  -3   4   3     3591.98     3826.21    165.36 o
  -2   4   3     3472.22     3612.42    157.04 o
  -1   4   3     2818.20     3056.54     98.38 o
   0   4   3      566.77      638.36     28.76 o
   1   4   3       21.91       94.98     46.92 o
   2   4   3     1375.34     1305.68     71.52 o
   3   4   3     2102.57     2343.07    128.28 o
   4   4   3     1440.29     1567.53     84.57 o
   5   4   3      690.61      637.80     48.62 o
   6   4   3     2318.15     2443.34    161.77 o
   7   4   3      518.52      556.63     51.84 o
   8   4   3      167.10      221.37    125.25 o
   9   4   3        0.40        3.78     86.65 o
  10   4   3     1332.77     1359.98     87.03 o
  11   4   3      661.50      551.33     74.55 o
  12   4   3      137.88       12.11    118.06 o
  13   4   3       24.62      128.28    122.22 o
 -13   5   3       61.70      173.50    114.47 o
 -12   5   3        1.60       35.57    105.20 o
 -11   5   3       34.21      177.85    116.74 o
 -10   5   3      215.29       14.57    129.41 o
  -9   5   3       72.68      190.34    111.82 o
  -8   5   3      744.98      742.05     65.84 o
  -7   5   3       73.90       36.52     87.41 o
  -6   5   3       33.25      141.14     87.22 o
  -5   5   3      410.07      445.95     44.08 o
  -4   5   3      246.93      291.37     40.30 o
  -3   5   3       13.50       38.79     75.30 o
  -2   5   3      581.65      739.02     45.98 o
  -1   5   3     8111.97     8436.29    177.47 o
   0   5   3      247.20      322.21     27.62 o
   1   5   3     1611.28     1855.12     73.79 o
   2   5   3      317.16      398.84     42.00 o
   3   5   3     3087.93     2808.69    155.14 o
   4   5   3      294.77      308.78     41.44 o
   5   5   3      207.58      161.58     43.14 o
   6   5   3        7.11      178.79     91.38 o
   7   5   3       20.32      149.66     97.44 o
   8   5   3      576.60      488.90     55.25 o
   9   5   3      139.39      139.25     51.46 o
  10   5   3       45.08       99.14    114.09 o
  11   5   3       39.25       45.22    122.41 o
  12   5   3       74.32        6.43    121.66 o
  13   5   3      207.15      147.77     86.09 o
 -13   6   3       48.40      158.55    128.47 o
 -12   6   3      227.84      212.28    133.20 o
 -11   6   3      417.81      398.27     63.38 o
 -10   6   3      611.80      691.34     74.73 o
  -9   6   3      196.22      197.34     58.65 o
  -8   6   3      771.45      853.49     70.76 o
  -7   6   3     1465.75     1524.58     90.06 o
  -6   6   3      356.56      371.40     52.60 o
  -5   6   3     1062.67     1026.23     66.22 o
  -4   6   3       11.02       44.27     69.44 o
  -3   6   3     1141.95     1033.42     67.36 o
  -2   6   3     4559.21     4554.26    197.53 o
  -1   6   3     3478.87     3313.10    123.93 o
   0   6   3     1137.38     1281.27     59.79 o
   1   6   3       20.91       99.90     47.87 o
   2   6   3     6969.06     6775.48    243.12 o
   3   6   3     2808.43     2303.71    123.93 o
   4   6   3     1594.33     1656.27     97.25 o
   5   6   3      659.34      735.80     56.38 o
   6   6   3     2080.75     1997.77    124.31 o
   7   6   3     3485.75     3479.60    216.82 o
   8   6   3      912.50      753.02     73.22 o
   9   6   3       15.03       62.25    107.09 o
  10   6   3      410.47      537.33     69.63 o
  11   6   3      104.47      176.90    125.63 o
  12   6   3       17.84        8.70    143.79 o
 -12   7   3        0.46       17.78    123.55 o
 -11   7   3        4.61       85.52    109.36 o
 -10   7   3        0.82      109.36    115.98 o
  -9   7   3       37.13       85.33    116.17 o
  -8   7   3        3.40       33.68     94.60 o
  -7   7   3        7.20      109.55     95.17 o
  -6   7   3      113.27       60.36     93.47 o
  -5   7   3       93.57      117.12     83.44 o
  -4   7   3      178.20      156.09     81.55 o
  -3   7   3       38.76       88.55     58.46 o
  -2   7   3      230.96      302.34     41.06 o
  -1   7   3       52.56       17.03     58.46 o
   0   7   3      497.66      588.42     35.57 o
   1   7   3       29.58       70.57     33.11 o
   2   7   3      117.71       60.73    101.79 o
   3   7   3      174.51      101.60     94.03 o
   4   7   3       12.29        2.84     70.00 o
   5   7   3      201.83      130.74    102.55 o
   6   7   3        7.72       23.46    108.03 o
   7   7   3      125.53      144.74     91.38 o
   8   7   3       93.17      108.03    121.85 o
   9   7   3        0.07       53.17    113.90 o
  10   7   3      119.32      131.87     74.36 o
  11   7   3       28.03      102.36     49.38 o
  12   7   3       40.55      308.40    146.82 o
 -12   8   3      117.42       78.52    132.82 o
 -11   8   3      321.81      309.34     63.00 o
 -10   8   3      211.81       99.33    142.66 o
  -9   8   3       55.07       30.46    109.17 o
  -8   8   3      121.26      318.24     50.90 o
  -7   8   3        6.54      100.65    129.79 o
  -6   8   3      460.58      493.63     60.36 o
  -5   8   3      231.24       92.52    102.74 o
  -4   8   3        4.86       54.49     85.52 o
  -3   8   3      928.58      919.71     63.57 o
  -2   8   3     2210.69     2338.52    123.93 o
  -1   8   3     1334.77     1379.09     62.06 o
   0   8   3      718.03      714.04     41.62 o
   1   8   3     1941.19     1947.45     84.38 o
   2   8   3     5929.92     5484.56    251.45 o
   3   8   3     3373.41     2982.19    189.58 o
   4   8   3       14.86      149.09     84.38 o
   5   8   3      244.22      211.91    107.47 o
   6   8   3     1958.47     1611.61    103.30 o
   7   8   3     1916.47     2011.21    129.41 o
   8   8   3      987.79     1121.02     81.92 o
   9   8   3        2.21      222.69    150.79 o
  10   8   3      112.96       92.33    139.06 o
  11   8   3      162.76      209.07    121.09 o
 -11   9   3        4.97       25.54    117.12 o
 -10   9   3       73.62      122.79    126.39 o
  -9   9   3      528.28      434.78     73.79 o
  -8   9   3       49.01      150.98    109.17 o
  -7   9   3      432.05      478.68     65.65 o
  -6   9   3      154.09      206.23    112.57 o
  -5   9   3      500.09      530.52     66.79 o
  -4   9   3      664.72      626.44     63.19 o
  -3   9   3        3.13      116.93     88.92 o
  -2   9   3      350.70      413.40     54.68 o
  -1   9   3      465.91      514.25     43.33 o
   0   9   3      858.16      884.14     49.00 o
   1   9   3      727.16      728.05     45.98 o
   2   9   3      301.70      388.43     55.63 o
   3   9   3       74.06       80.98     96.49 o
   4   9   3      424.28      518.03     56.76 o
   5   9   3      126.93      133.58    101.41 o
   6   9   3      198.81       67.17    118.44 o
   7   9   3      219.84      123.74    121.47 o
   8   9   3       45.24       77.76    109.55 o
   9   9   3        6.11      100.84    128.85 o
  10   9   3       21.67       77.57     95.55 o
  11   9   3       27.18      143.98     93.84 o
 -10  10   3        1.51       59.98    110.49 o
  -9  10   3        1.01      164.42    128.47 o
  -8  10   3      206.55      404.51     65.09 o
  -7  10   3       80.00      175.96    118.06 o
  -6  10   3      339.82      431.76     65.84 o
  -5  10   3      199.04      147.77     75.49 o
  -4  10   3       67.58       28.38    101.03 o
  -3  10   3      312.77      254.48     59.22 o
  -2  10   3     1546.63     1576.23    104.82 o
  -1  10   3     1335.56     1318.16     61.30 o
   0  10   3      324.88      400.73     42.57 o
   1  10   3      236.65      297.05     39.73 o
   2  10   3      249.41      248.61     56.95 o
   3  10   3       90.60       81.55     98.38 o
   4  10   3        2.32       67.36    112.57 o
   5  10   3        1.80       58.27     94.41 o
   6  10   3      266.18      410.94     60.92 o
   7  10   3      194.38      135.47    119.20 o
   8  10   3       20.02       75.30    115.98 o
   9  10   3        8.32      191.47    123.17 o
  10  10   3      102.64       38.60    135.66 o
  -9  11   3      322.06      392.40     67.92 o
  -8  11   3      377.31      434.97     64.90 o
  -7  11   3       79.95       76.06    128.66 o
  -6  11   3      155.06      340.37     60.54 o
  -5  11   3      673.81      497.98     65.65 o
  -4  11   3      404.46      357.78     55.06 o
  -3  11   3       81.09      130.74     80.79 o
  -2  11   3      205.08      192.42     45.41 o
  -1  11   3      449.02      476.60     51.27 o
   0  11   3      457.71      604.12     52.03 o
   1  11   3      368.09      293.07     36.89 o
   2  11   3       19.89        2.46     93.47 o
   3  11   3      170.27      186.74     96.87 o
   4  11   3      487.28      425.70     58.65 o
   5  11   3      106.09      153.82     89.30 o
   6  11   3       74.70        3.03    116.55 o
   7  11   3       12.41        7.19    113.14 o
   8  11   3      244.97      292.13     69.82 o
   9  11   3       42.32      156.28    120.33 o
  -8  12   3        6.40      141.52    125.06 o
  -7  12   3       23.28      125.82    128.66 o
  -6  12   3       20.61       87.98    119.76 o
  -5  12   3        6.14       10.97    119.95 o
  -4  12   3       27.48       56.76    108.03 o
  -3  12   3       77.13      159.12    115.98 o
  -2  12   3        7.44       25.16    102.74 o
  -1  12   3       13.06      137.74     62.06 o
   0  12   3        0.97       57.90     67.92 o
   1  12   3       40.76       45.98     66.79 o
   2  12   3        9.27       26.30    103.68 o
   3  12   3       15.90       14.95    103.49 o
   4  12   3        3.12       35.00    116.36 o
   5  12   3        5.97       70.76    107.84 o
   6  12   3        0.34      340.56    147.01 o
   7  12   3        1.59       57.90    116.55 o
   8  12   3        0.04      149.85    116.55 o
  -7  13   3        3.82       46.35    129.98 o
  -6  13   3       75.96      161.20    149.47 o
  -5  13   3      333.71      483.03     71.14 o
  -4  13   3      379.05      524.28     69.44 o
  -3  13   3       88.79      193.36    109.36 o
  -2  13   3        5.43       74.55     93.65 o
  -1  13   3      240.53      335.83     48.06 o
   0  13   3      344.68      339.24     62.06 o
   1  13   3      365.51      371.97     47.49 o
   2  13   3        2.56       78.90    113.52 o
   3  13   3       51.33      153.63    125.44 o
   4  13   3      170.85      228.74     60.73 o
   5  13   3      106.99      111.25    120.14 o
   6  13   3        0.34      163.85    116.55 o
  -5  14   3       43.29       18.73    133.95 o
  -4  14   3       10.95      102.93     70.95 o
  -3  14   3        0.21       56.38    125.25 o
  -2  14   3      107.72      180.69    126.01 o
  -1  14   3       33.89      141.14     83.06 o
   0  14   3        9.81       43.33     83.82 o
   1  14   3        0.05       27.24     69.25 o
   2  14   3       21.91       49.95    114.28 o
   3  14   3        7.57       91.38    118.82 o
   4  14   3       15.64       52.41    136.98 o
 -14   0   4      312.10      397.89     67.17 o
 -13   0   4      472.03      186.36    151.36 o
 -12   0   4      757.45      614.52     73.98 o
 -11   0   4      171.35      141.52    122.03 o
 -10   0   4      242.49      140.58    113.14 o
  -9   0   4     2314.99     2283.28    124.12 o
  -8   0   4     1496.21     1615.59     99.14 o
  -7   0   4      915.14      986.31     64.71 o
  -6   0   4      861.64     1038.52     58.65 o
  -5   0   4    15866.41    15195.68    333.37 o
  -4   0   4    11314.63    12067.24    273.21 o
  -3   0   4    28285.21    35034.73    508.57 o
  -2   0   4      629.51      954.14     52.22 o
  -1   0   4     8763.44     8466.94    122.79 o
   0   0   4    43913.59    46290.49    404.13 o
   1   0   4    33596.05    30110.97    301.02 o
   2   0   4      150.21      188.44     30.46 o
   3   0   4       43.50       50.33     56.76 o
   4   0   4     1444.72     1314.19     71.14 o
   5   0   4     3564.16     3070.54    161.20 o
   6   0   4      270.51      325.99     42.76 o
   7   0   4      464.48      211.91    108.79 o
   8   0   4      176.51      202.26     48.44 o
   9   0   4     3477.27     3768.51    227.23 o
  10   0   4      827.75      922.36     76.25 o
  11   0   4       42.93       75.87    104.82 o
  12   0   4      359.67      439.32     68.30 o
  13   0   4      225.07       52.79    138.31 o
 -14   1   4        0.56      121.28     73.41 o
 -13   1   4        4.33      134.90     72.65 o
 -12   1   4       67.84      157.23     77.19 o
 -11   1   4        3.14      160.82    118.06 o
 -10   1   4       25.46       21.76     87.22 o
  -9   1   4      117.31      181.07     42.00 o
  -8   1   4       11.86       53.54     73.03 o
  -7   1   4        2.84       84.57     51.46 o
  -6   1   4      190.82      217.96     26.30 o
  -5   1   4       88.74      293.26     26.11 o
  -4   1   4     5994.78     6904.51    143.04 o
  -3   1   4      456.55      534.30     25.16 o
  -2   1   4      657.67      824.92     36.14 o
  -1   1   4     1353.51     1462.33     38.79 o
   0   1   4      451.16      399.03     14.00 o
   1   1   4    44527.91    43572.05    287.21 o
   2   1   4     2072.10     2572.95     79.84 o
   3   1   4      948.08     1220.73     47.11 o
   4   1   4       21.01       97.06     49.95 o
   5   1   4       76.93      129.41     52.22 o
   6   1   4     1306.51     1471.79     66.03 o
   7   1   4       21.75      113.90     42.76 o
   8   1   4       89.98      103.30     82.49 o
   9   1   4       21.78      157.23     46.92 o
  10   1   4       85.39       11.54     78.52 o
  11   1   4       17.58      140.95     80.22 o
  12   1   4        4.39      122.03    112.39 o
  13   1   4        0.44      115.41     88.36 o
 -14   2   4      107.37       60.73    147.20 o
 -13   2   4      223.73      345.10     65.09 o
 -12   2   4      237.95      349.83     59.98 o
 -11   2   4       54.82        1.32    117.30 o
 -10   2   4      675.47      512.36     70.19 o
  -9   2   4     2268.01     2053.02    136.22 o
  -8   2   4      415.07      493.81     54.49 o
  -7   2   4      306.23      150.60     86.28 o
  -6   2   4     1033.17     1049.50     66.98 o
  -5   2   4     2025.07     2036.94    131.49 o
  -4   2   4    13338.75    12307.91    287.40 o
  -3   2   4     9094.26    10042.60    238.58 o
  -2   2   4     1123.29      914.22     60.17 o
  -1   2   4    76477.98    65900.24    575.93 o
   0   2   4    14519.68    14875.55    192.23 o
   1   2   4     8253.07     7884.58    137.74 o
   2   2   4      344.04      294.78     33.30 o
   3   2   4      412.07      436.30     38.60 o
   4   2   4     3035.84     2846.91    148.52 o
   5   2   4     4439.43     4858.68    199.04 o
   6   2   4        1.70       61.30     78.71 o
   7   2   4      266.27      113.14    100.47 o
   8   2   4      871.85      719.72     64.90 o
   9   2   4     1310.29     1051.96     79.46 o
  10   2   4      748.64      662.58     74.73 o
  11   2   4        2.74       53.92    106.33 o
  12   2   4      103.49       87.22    126.76 o
  13   2   4       97.67      156.28     57.71 o
 -14   3   4        6.75       40.87    119.58 o
 -13   3   4        9.58      134.52    102.17 o
 -12   3   4       62.92      163.28    116.74 o
 -11   3   4      346.11      307.26     62.25 o
 -10   3   4       19.08       93.65    102.17 o
  -9   3   4      492.36      379.73     63.95 o
  -8   3   4      275.48      300.45     50.52 o
  -7   3   4     2815.84     2506.72    168.58 o
  -6   3   4     5610.21     5956.24    227.99 o
  -5   3   4        2.23       77.19     56.38 o
  -4   3   4     1839.29     1730.05    113.90 o
  -3   3   4     3338.03     3476.19    149.09 o
  -2   3   4      213.93      211.91     30.27 o
  -1   3   4    12582.44    11283.76    179.36 o
   0   3   4     2390.01     2581.08     85.90 o
   1   3   4     5008.67     4320.41    111.63 o
   2   3   4        8.71       35.38     57.33 o
   3   3   4      200.54      226.85     33.30 o
   4   3   4     1180.44     1026.98     57.90 o
   5   3   4        1.67       21.00     73.60 o
   6   3   4     3086.25     2876.42    172.74 o
   7   3   4        4.50      135.09     79.28 o
   8   3   4       81.72       68.68    107.84 o
   9   3   4        4.46       99.33    113.52 o
  10   3   4      237.82      301.59     64.33 o
  11   3   4      645.80      563.25     79.46 o
  12   3   4      115.72       34.25    111.82 o
  13   3   4        1.07       86.46    126.20 o
 -13   4   4      252.36      335.64     57.90 o
 -12   4   4       33.25       23.08    101.41 o
 -11   4   4        3.20      137.74    100.84 o
 -10   4   4      532.95      430.05     68.68 o
  -9   4   4     2273.38     1889.55    125.06 o
  -8   4   4      586.30      508.19     59.79 o
  -7   4   4       20.92       51.46    105.01 o
  -6   4   4     2373.57     2248.84    111.63 o
  -5   4   4     2179.89     1955.39     97.82 o
  -4   4   4     1936.10     2148.95     97.44 o
  -3   4   4       38.18       66.60     63.19 o
  -2   4   4     3333.21     3122.76    144.36 o
  -1   4   4     3204.18     2798.09     96.11 o
   0   4   4      884.23     1252.51     51.84 o
   1   4   4     1674.07     1453.82     53.92 o
   2   4   4     2890.33     2661.30    143.60 o
   3   4   4     1466.28     1433.95     81.92 o
   4   4   4      103.81      145.87     35.00 o
   5   4   4      459.94      410.57     46.54 o
   6   4   4      197.39      243.31     45.79 o
   7   4   4      898.67      795.40     60.54 o
   8   4   4      889.22      821.51     67.36 o
   9   4   4       31.32      110.49     80.79 o
  10   4   4        1.58        3.22    101.60 o
  11   4   4       19.20      194.12    115.41 o
  12   4   4        1.45       23.08    115.03 o
  13   4   4        1.15      160.44    121.09 o
 -13   5   4      101.23       77.00    131.31 o
 -12   5   4      168.34       16.84    134.14 o
 -11   5   4      167.75      163.85     60.73 o
 -10   5   4       36.64      123.93    107.66 o
  -9   5   4      315.58      165.74    111.06 o
  -8   5   4      120.94      146.82    110.12 o
  -7   5   4     2459.36     2137.03    127.90 o
  -6   5   4     3231.39     3139.41    189.58 o
  -5   5   4     2152.62     1929.47    102.55 o
  -4   5   4       17.04        9.84     68.49 o
  -3   5   4     1095.80     1172.29     78.90 o
  -2   5   4     5212.61     5186.00    202.63 o
  -1   5   4    11125.68    10592.42    204.90 o
   0   5   4     1277.93     1141.07     49.95 o
   1   5   4     2156.86     2080.45     78.33 o
   2   5   4    10541.24    11608.43    304.99 o
   3   5   4     2388.81     2098.24    100.65 o
   4   5   4      169.23      141.52     79.84 o
   5   5   4      290.45      333.18     47.30 o
   6   5   4     1145.48     1152.80     69.06 o
   7   5   4     1174.61      978.17     66.60 o
   8   5   4      207.61      104.25     59.79 o
   9   5   4       43.45      143.60    108.41 o
  10   5   4      110.78      190.34    112.01 o
  11   5   4     1183.47     1246.65     86.65 o
  12   5   4      231.58      287.21     66.79 o
  13   5   4       11.92      104.06    109.74 o
 -13   6   4       29.68       26.11    121.66 o
 -12   6   4       22.80       91.95    135.85 o
 -11   6   4       19.63       69.25    107.28 o
 -10   6   4        5.42       70.57    105.76 o
  -9   6   4      813.39      884.89     67.73 o
  -8   6   4       41.48       42.57     91.76 o
  -7   6   4        2.32      147.58     78.52 o
  -6   6   4      265.01      307.07     50.90 o
  -5   6   4       69.25      222.69     42.76 o
  -4   6   4        2.22       52.03     73.98 o
  -3   6   4       43.11     2116.59    219.66 o
  -2   6   4     1573.48     1687.67     94.60 o
  -1   6   4       93.63       51.27     39.35 o
   0   6   4      236.69      198.09     33.11 o
   1   6   4      212.21      243.31     36.71 o
   2   6   4      416.35      438.38     45.41 o
   3   6   4        0.87       21.57     85.71 o
   4   6   4        0.25       21.19     72.46 o
   5   6   4        0.84      109.36     38.22 o
   6   6   4      150.13        8.89     85.71 o
   7   6   4      346.44      203.20    111.44 o
   8   6   4       71.22       46.17     97.25 o
   9   6   4      361.52      166.88    114.47 o
  10   6   4      154.48       37.46    129.79 o
  11   6   4        2.51       94.60    123.55 o
  12   6   4        0.29       16.84    110.49 o
 -12   7   4      139.42      177.28    108.79 o
 -11   7   4      199.90      285.32     66.98 o
 -10   7   4      618.44      584.06     71.71 o
  -9   7   4      146.18      241.04     54.30 o
  -8   7   4       11.23       80.41     92.33 o
  -7   7   4       95.89      138.68     52.60 o
  -6   7   4      719.74      662.77     63.38 o
  -5   7   4      225.49       77.57    107.84 o
  -4   7   4       96.38      130.55     41.25 o
  -3   7   4     1296.61     1177.97     72.65 o
  -2   7   4     1176.21     1131.80     73.03 o
  -1   7   4      117.71      181.07     36.89 o
   0   7   4        1.39       62.81     30.46 o
   1   7   4     2365.60     2239.76     81.36 o
   2   7   4     8087.71     8167.05    298.18 o
   3   7   4     5388.97     5401.69    244.64 o
   4   7   4      264.70      261.29     51.65 o
   5   7   4      502.08      394.86     60.73 o
   6   7   4     1304.46     1215.43     76.82 o
   7   7   4     3644.38     3234.20    164.23 o
   8   7   4      622.56      711.21     74.73 o
   9   7   4       16.87      171.61    107.84 o
  10   7   4       71.00      228.37    117.12 o
  11   7   4      215.41      232.72     58.08 o
  12   7   4      133.50      158.74    128.66 o
 -12   8   4        0.67      180.88    120.14 o
 -11   8   4        3.60      112.76     52.22 o
 -10   8   4       32.19      120.33    113.33 o
  -9   8   4      125.47      135.09    113.90 o
  -8   8   4       57.93       47.68    117.68 o
  -7   8   4      225.02      209.26     48.44 o
  -6   8   4        3.47       15.51     87.98 o
  -5   8   4      102.19      167.44    104.06 o
  -4   8   4       13.49       65.09     86.84 o
  -3   8   4        1.57        9.46     96.11 o
  -2   8   4     1003.24     1071.26     71.33 o
  -1   8   4     1293.62     1490.53     65.46 o
   0   8   4       38.82      173.69     38.60 o
   1   8   4        9.18      114.47     61.11 o
   2   8   4        8.56      101.79     89.87 o
   3   8   4      504.03      455.79     57.90 o
   4   8   4       21.17       27.81     77.95 o
   5   8   4       14.51       93.65     83.44 o
   6   8   4       72.21       96.11    117.30 o
   7   8   4        2.95      191.85    119.95 o
   8   8   4        7.26        0.19    120.33 o
   9   8   4       72.34        5.49    124.87 o
  10   8   4        0.87      104.82    106.33 o
  11   8   4        1.03       74.36    127.71 o
 -11   9   4      114.19      135.66     85.33 o
 -10   9   4       74.68      102.93    135.28 o
  -9   9   4       14.81        2.84    124.49 o
  -8   9   4      238.08      388.81     62.44 o
  -7   9   4      614.68      837.21     68.68 o
  -6   9   4      355.14      315.02     61.11 o
  -5   9   4       53.27       16.46    115.60 o
  -4   9   4      491.64      452.19     58.27 o
  -3   9   4      386.90      454.08     59.60 o
  -2   9   4     1116.43     1265.00     82.49 o
  -1   9   4        3.74       94.03     79.46 o
   0   9   4      244.87      165.55     85.90 o
   1   9   4      510.10      647.26     45.03 o
   2   9   4      398.81      319.37     61.87 o
   3   9   4     1500.33     1348.06     86.28 o
   4   9   4       48.91      161.96    109.17 o
   5   9   4      383.05      460.33     54.87 o
   6   9   4      777.78      768.16     76.25 o
   7   9   4      661.34      649.34     71.33 o
   8   9   4        4.38       88.55    136.79 o
   9   9   4      118.29      220.23    112.20 o
  10   9   4      130.87      188.82     57.90 o
 -10  10   4       97.84       73.03    111.06 o
  -9  10   4      395.06      487.38     68.87 o
  -8  10   4       51.03      161.58     85.33 o
  -7  10   4       31.74      207.74    109.93 o
  -6  10   4      110.77      190.53    117.12 o
  -5  10   4      269.68      161.39    105.76 o
  -4  10   4       35.73       26.49    108.98 o
  -3  10   4        6.52        4.35     98.95 o
  -2  10   4      951.14      940.90     79.09 o
  -1  10   4     1380.22     1537.64     68.87 o
   0  10   4      173.23      172.74     77.00 o
   1  10   4        2.00       67.17     66.79 o
   2  10   4       21.95       66.98    103.30 o
   3  10   4      447.56      369.51     63.57 o
   4  10   4      240.32      112.57    100.84 o
   5  10   4       32.68      108.41     72.27 o
   6  10   4       46.92      138.31    108.41 o
   7  10   4        2.59      142.66    124.31 o
   8  10   4        1.74      265.64    136.98 o
   9  10   4       66.26      151.74    107.28 o
  10  10   4        0.75       48.81    131.49 o
  -9  11   4        9.69      131.31    111.63 o
  -8  11   4      241.25      330.53     64.14 o
  -7  11   4      426.66      512.36     72.27 o
  -6  11   4      105.04      117.87     59.03 o
  -5  11   4       51.42       16.46     97.25 o
  -4  11   4      478.53      404.32     57.71 o
  -3  11   4      161.87      145.87    119.76 o
  -2  11   4      166.97       25.92     95.17 o
  -1  11   4        9.10       59.22     69.44 o
   0  11   4       37.80       45.98     64.14 o
   1  11   4        4.79      102.74     69.06 o
   2  11   4        7.34       42.57     86.09 o
   3  11   4        6.45       28.57     93.09 o
   4  11   4        0.41      117.30     69.44 o
   5  11   4      122.48      111.44     68.49 o
   6  11   4       49.71       41.06    119.95 o
   7  11   4        9.65        7.19    114.28 o
   8  11   4       38.14       37.08    123.36 o
   9  11   4       50.05      148.14    115.22 o
  -8  12   4       35.47       92.71    109.93 o
  -7  12   4        3.53       93.84    120.71 o
  -6  12   4       83.94      226.10    122.22 o
  -5  12   4      301.59      332.99     66.03 o
  -4  12   4      206.53      115.79    122.79 o
  -3  12   4      231.20      240.85     59.60 o
  -2  12   4       40.88       35.57     88.36 o
  -1  12   4      493.48      484.92     46.35 o
   0  12   4      255.14      378.40     54.87 o
   1  12   4       99.74      109.17     42.00 o
   2  12   4       12.16       16.27    101.22 o
   3  12   4      320.65      206.42    121.66 o
   4  12   4      185.82      272.07     56.38 o
   5  12   4       99.34       97.06    124.31 o
   6  12   4       16.02      114.85    132.06 o
   7  12   4       32.80      138.31    122.03 o
   8  12   4      180.42      295.91     72.84 o
  -7  13   4        6.26       16.84    107.09 o
  -6  13   4        4.13      223.07    140.77 o
  -5  13   4        8.36        6.81    110.87 o
  -4  13   4        0.12       82.30    125.06 o
  -3  13   4        1.54       68.30    108.03 o
  -2  13   4        0.02       47.87     91.95 o
  -1  13   4        3.19       95.92     80.60 o
   0  13   4       32.10       99.71     97.63 o
   1  13   4       46.79       30.08     88.55 o
   2  13   4       29.31       25.92    101.79 o
   3  13   4        0.00       76.44     97.06 o
   4  13   4       14.79      177.85    115.60 o
   5  13   4        0.11       85.90    120.14 o
   6  13   4        2.07       44.84    129.04 o
  -5  14   4      204.29      195.26    144.93 o
  -4  14   4      130.89      206.80    119.95 o
  -3  14   4        9.56      112.20    122.79 o
  -2  14   4       24.21      113.52    126.58 o
  -1  14   4      134.71      150.41     53.54 o
   0  14   4      231.56      259.02     45.41 o
   1  14   4       93.17      101.79     71.52 o
   2  14   4        4.02       98.57    105.38 o
   3  14   4       40.46      172.55    130.17 o
   4  14   4      185.22      370.46     73.22 o
 -14   1   5      217.87      247.10     53.92 o
 -13   1   5       89.82      115.79     92.90 o
 -12   1   5      139.35      274.72     54.11 o
 -11   1   5      193.37      146.44     86.28 o
 -10   1   5     1514.77     1334.06     58.84 o
  -9   1   5      591.01      635.53     44.08 o
  -8   1   5     2293.37     2276.09     96.30 o
  -7   1   5      113.01       95.55     60.92 o
  -6   1   5     4753.59     4579.42    139.25 o
  -5   1   5    10519.98    11119.16    200.55 o
  -4   1   5     1396.55     1351.46     51.46 o
  -3   1   5     5077.01     5775.74    123.74 o
  -2   1   5     1108.11     1165.86     41.81 o
  -1   1   5     1492.90     1547.10     42.76 o
   0   1   5    22964.38    24656.30    188.44 o
   1   1   5    15300.82    14955.02    141.33 o
   2   1   5     5283.09     5424.77    117.87 o
   3   1   5      727.96      752.64     35.00 o
   4   1   5     6195.06     6676.15    152.87 o
   5   1   5     6828.27     6709.07    165.74 o
   6   1   5      541.86      561.93     36.52 o
   7   1   5     4072.53     3821.86    146.25 o
   8   1   5      902.13      875.62     49.76 o
   9   1   5      788.93      793.51     51.27 o
  10   1   5     1037.33     1152.42     58.84 o
  11   1   5        0.74       69.63     83.82 o
  12   1   5       91.38      131.31     80.60 o
  13   1   5      168.12      153.06    100.47 o
 -14   2   5       16.95      148.33    134.71 o
 -13   2   5       31.08       71.14    123.93 o
 -12   2   5      103.28      125.06    118.63 o
 -11   2   5      513.76      675.64     72.09 o
 -10   2   5       27.81       31.97    106.14 o
  -9   2   5        9.18       69.25     99.71 o
  -8   2   5     1284.44     1262.92     74.17 o
  -7   2   5        2.83       57.33     80.22 o
  -6   2   5      751.07      579.52     49.19 o
  -5   2   5     1074.40     1206.72     64.33 o
  -4   2   5     1066.98     1072.77     67.54 o
  -3   2   5     1535.86     1377.95     70.57 o
  -2   2   5     1965.13     2035.24    104.25 o
  -1   2   5     7772.14     7137.80    133.58 o
   0   2   5     3168.49     3865.19     98.20 o
   1   2   5    27611.86    26564.21    303.86 o
   2   2   5     3215.22     3293.80    138.50 o
   3   2   5       35.10       74.36     64.90 o
   4   2   5      827.85      897.57     56.00 o
   5   2   5      698.08      678.10     55.25 o
   6   2   5     2240.13     2521.86    165.93 o
   7   2   5      458.23      477.35     52.41 o
   8   2   5        7.60       14.00     98.95 o
   9   2   5      283.67      349.64     56.95 o
  10   2   5      150.25       52.60    127.14 o
  11   2   5       71.52      144.74     99.33 o
  12   2   5       90.41       86.09    130.55 o
  13   2   5        2.71       64.14    113.71 o
 -14   3   5      117.71      127.71    140.01 o
 -13   3   5      188.57      237.64    123.55 o
 -12   3   5        6.35       90.44     93.09 o
 -11   3   5       41.94       35.38    103.11 o
 -10   3   5      282.99      359.10     57.14 o
  -9   3   5       28.81       32.54    114.47 o
  -8   3   5      316.38      308.78     53.35 o
  -7   3   5        9.74       63.57     91.38 o
  -6   3   5     1821.92     1735.54    103.11 o
  -5   3   5      436.24      423.05     41.81 o
  -4   3   5     1525.91     1655.70     83.82 o
  -3   3   5      521.28      548.49     40.68 o
  -2   3   5      311.33      329.02     34.81 o
  -1   3   5     4406.49     3700.39    102.36 o
   0   3   5     7314.18     7789.79    150.23 o
   1   3   5     1214.33     1291.68     50.52 o
   2   3   5      845.21      830.78     52.79 o
   3   3   5     4008.48     4616.88    181.44 o
   4   3   5     2045.73     2367.66    144.74 o
   5   3   5     2000.07     1942.72    101.22 o
   6   3   5      167.56      233.85     43.52 o
   7   3   5       13.98        5.68     98.95 o
   8   3   5      459.01      383.70     58.08 o
   9   3   5      601.89      566.66     67.36 o
  10   3   5      298.95      351.54     63.76 o
  11   3   5       47.68      106.52    101.41 o
  12   3   5       53.57       26.49    101.03 o
  13   3   5      306.15      365.54     63.19 o
 -13   4   5        0.86      124.68    104.44 o
 -12   4   5       94.69       68.68    149.47 o
 -11   4   5      334.72      301.96     66.22 o
 -10   4   5       28.91       78.14    118.25 o
  -9   4   5      341.63      108.22    122.03 o
  -8   4   5     3854.84     4036.79    226.66 o
  -7   4   5     2254.53     2123.40    119.58 o
  -6   4   5     2612.55     2687.22    161.77 o
  -5   4   5      658.58      705.15     47.30 o
  -4   4   5      535.62      538.28     43.33 o
  -3   4   5     3973.37     4194.97    177.28 o
  -2   4   5     7108.40     7171.85    222.50 o
  -1   4   5     7132.22     6631.69    150.60 o
   0   4   5     1357.82     1232.27     52.98 o
   1   4   5     1310.22     1000.87     45.22 o
   2   4   5     5269.76     4868.52    185.98 o
   3   4   5     1532.72     1329.70     84.76 o
   4   4   5      579.17      505.36     44.27 o
   5   4   5     1335.50     1177.02     68.49 o
   6   4   5     2255.78     2467.18    163.85 o
   7   4   5       75.11       73.79     95.36 o
   8   4   5      232.61       36.71    120.71 o
   9   4   5      532.81      501.00     65.84 o
  10   4   5      525.33      579.14     70.00 o
  11   4   5      192.02       45.60    123.55 o
  12   4   5       27.98      136.60     96.11 o
  13   4   5       20.67      191.85    136.22 o
 -13   5   5       42.29      107.28    116.93 o
 -12   5   5        1.68      153.44    131.68 o
 -11   5   5      117.31       84.76    133.39 o
 -10   5   5        0.52       77.95    106.33 o
  -9   5   5        3.97       85.14     90.06 o
  -8   5   5       82.69      138.50     89.11 o
  -7   5   5      330.38      325.80     55.44 o
  -6   5   5       45.58       94.79     45.79 o
  -5   5   5       89.29       32.54     79.84 o
  -4   5   5       31.40        8.51     74.92 o
  -3   5   5      827.38      844.22     53.92 o
  -2   5   5     7649.56     8456.53    259.96 o
  -1   5   5     1046.47     1235.86     55.81 o
   0   5   5     2927.78     3309.32    116.17 o
   1   5   5      182.48      204.15     26.49 o
   2   5   5     1050.42     1068.80     63.19 o
   3   5   5     2564.56     2722.04    151.93 o
   4   5   5     2082.86     1903.17    104.06 o
   5   5   5        3.91       10.22     85.52 o
   6   5   5     1295.97     1176.64     69.44 o
   7   5   5      533.62      456.54     63.19 o
   8   5   5       39.12       49.38     84.57 o
   9   5   5       70.21       80.41    114.85 o
  10   5   5       62.01      189.77     99.52 o
  11   5   5       37.79       23.08    114.85 o
  12   5   5       29.62       45.60    124.49 o
 -13   6   5        5.27       33.49    111.06 o
 -12   6   5      284.70       94.22    140.58 o
 -11   6   5      376.20      404.13     64.33 o
 -10   6   5      895.49      872.22     79.28 o
  -9   6   5        2.77        1.32    113.52 o
  -8   6   5      518.43      492.68     59.79 o
  -7   6   5      756.56      714.04     62.25 o
  -6   6   5      834.37      910.06     62.25 o
  -5   6   5     1140.98     1039.28     65.09 o
  -4   6   5       88.18       72.65     87.60 o
  -3   6   5     3628.82     3344.51    189.58 o
  -2   6   5     2327.49     2363.50    150.79 o
  -1   6   5       31.96     1724.57    199.61 o
   0   6   5      114.45      113.14     60.54 o
   1   6   5      478.05      477.17     34.25 o
   2   6   5     8449.24     8606.19    281.34 o
   3   6   5     3039.56     2995.81    137.36 o
   4   6   5      657.87      732.96     58.84 o
   5   6   5     1242.95     1473.50     82.87 o
   6   6   5     1315.66     1260.46     83.06 o
   7   6   5     1438.38     1225.27     82.87 o
   8   6   5      169.96       30.84    112.95 o
   9   6   5      453.73      525.98     66.60 o
  10   6   5      595.98      700.42     73.79 o
  11   6   5       65.15       68.68    119.95 o
  12   6   5        1.37      136.79    139.25 o
 -12   7   5        0.10        8.32    129.60 o
 -11   7   5        6.69       70.95     90.25 o
 -10   7   5       92.68      207.55    115.98 o
  -9   7   5        0.10      141.71     74.17 o
  -8   7   5       81.58      146.06     96.87 o
  -7   7   5        0.05      115.03     88.17 o
  -6   7   5        7.70       86.84     84.95 o
  -5   7   5        0.24      143.60     81.92 o
  -4   7   5      191.98      239.34     46.17 o
  -3   7   5      310.47      373.10     48.81 o
  -2   7   5      278.43       96.11    111.82 o
  -1   7   5       12.99       34.62     61.68 o
   0   7   5       14.73       75.68     56.38 o
   1   7   5      158.99      148.90     44.27 o
   2   7   5       17.68      153.44     43.52 o
   3   7   5        0.62       57.52     84.38 o
   4   7   5      128.64       56.38     94.79 o
   5   7   5      111.26      117.87     59.22 o
   6   7   5      525.87      409.05     60.92 o
   7   7   5       15.60      156.85     90.44 o
   8   7   5       36.52       28.57    126.76 o
   9   7   5       36.16      168.77    125.25 o
  10   7   5       55.86        0.38    138.68 o
  11   7   5        3.52       88.74    116.74 o
  12   7   5        3.29      101.60    116.74 o
 -12   8   5      240.77      238.20     71.33 o
 -11   8   5      209.85      248.23    129.04 o
 -10   8   5      183.45      158.55    115.79 o
  -9   8   5       30.37       18.35    135.85 o
  -8   8   5        5.16       71.33    116.74 o
  -7   8   5      201.10      242.56     56.76 o
  -6   8   5       79.75      105.38     58.65 o
  -5   8   5      283.71      272.07     55.63 o
  -4   8   5       70.03      131.49     79.46 o
  -3   8   5     1248.39     1324.22     84.01 o
  -2   8   5     3234.86     3341.86    208.88 o
  -1   8   5      226.48      241.23     47.30 o
   0   8   5      723.15      748.67     44.84 o
   1   8   5     2168.14     2161.24     91.01 o
   2   8   5     5918.35     5949.05    269.23 o
   3   8   5     2336.66     2124.92    123.74 o
   4   8   5       66.23       20.24     94.03 o
   5   8   5      569.93      533.55     62.81 o
   6   8   5     1191.94     1154.50     83.82 o
   7   8   5     1673.87     1877.82    107.66 o
   8   8   5      238.35      356.83     59.41 o
   9   8   5       42.38      115.98    115.41 o
  10   8   5      324.57      371.59     58.08 o
  11   8   5      137.60      108.22    138.68 o
 -11   9   5        6.29       72.09    125.44 o
 -10   9   5       50.35        2.84    140.58 o
  -9   9   5      148.71      191.85    101.03 o
  -8   9   5      522.45      535.44     77.38 o
  -7   9   5       16.16       48.44    119.95 o
  -6   9   5      198.75      201.50    104.25 o
  -5   9   5       71.97      161.01     92.90 o
  -4   9   5      139.82       64.52    113.14 o
  -3   9   5       15.37        1.70     97.82 o
  -2   9   5       22.11      110.87     85.33 o
  -1   9   5       69.41       94.03     80.60 o
   0   9   5      290.93      307.26     45.41 o
   1   9   5      192.60      272.83     46.17 o
   2   9   5       12.95       33.68     75.11 o
   3   9   5      100.43       20.81    119.39 o
   4   9   5       27.89       28.19    109.93 o
   5   9   5       10.06       78.90    111.82 o
   6   9   5      139.79      124.87    108.60 o
   7   9   5       41.22       64.33    122.22 o
   8   9   5        9.28       35.76    100.47 o
   9   9   5       10.01      168.01    116.17 o
  10   9   5        4.13       14.00     98.38 o
 -10  10   5       10.20       58.65    125.44 o
  -9  10   5       37.85       34.06    116.36 o
  -8  10   5       48.27       95.92    112.57 o
  -7  10   5      213.20      253.15    144.93 o
  -6  10   5      514.02      591.06     68.11 o
  -5  10   5      299.85      162.52    106.52 o
  -4  10   5       12.51      119.76     70.00 o
  -3  10   5      571.45      642.53     64.71 o
  -2  10   5     1245.59     1312.11     88.74 o
  -1  10   5     1368.17     1438.68     65.46 o
   0  10   5        5.28       41.62     72.46 o
   1  10   5       33.46      116.55    101.03 o
   2  10   5       53.10       45.79    123.55 o
   3  10   5       36.34        6.62    122.60 o
   4  10   5        9.79       61.87    101.79 o
   5  10   5       16.03       23.65     73.41 o
   6  10   5       72.64      156.47    125.82 o
   7  10   5       44.13      135.66    108.03 o
   8  10   5        9.76       33.68    114.66 o
   9  10   5       12.96      199.04     99.52 o
  10  10   5      170.81      117.68    120.14 o
  -9  11   5      212.12      212.09     62.63 o
  -8  11   5      290.27      183.34    130.74 o
  -7  11   5        5.39       21.00    111.25 o
  -6  11   5      332.97      333.94     70.57 o
  -5  11   5      647.22      497.60     64.52 o
  -4  11   5      573.47      362.51     60.36 o
  -3  11   5       61.52      126.95     66.03 o
  -2  11   5       73.35       56.95     81.17 o
  -1  11   5      338.88      304.99     38.22 o
   0  11   5      518.11      385.21     42.95 o
   1  11   5      140.71      194.88     37.65 o
   2  11   5       49.56        7.76     89.68 o
   3  11   5      191.54      253.34     50.90 o
   4  11   5      663.41      476.03     65.84 o
   5  11   5      161.81      208.88     64.14 o
   6  11   5      229.82      387.29     63.76 o
   7  11   5       13.97      192.99    109.17 o
   8  11   5       41.12      103.11    128.47 o
   9  11   5       54.78      109.17    136.41 o
  -8  12   5        2.34       64.14    134.33 o
  -7  12   5       83.50      175.39    134.71 o
  -6  12   5       33.38       44.46    123.17 o
  -5  12   5        2.78      153.44     90.06 o
  -4  12   5       51.85      140.58    104.44 o
  -3  12   5       85.81      160.06    108.22 o
  -2  12   5       21.18      150.98    108.22 o
  -1  12   5       68.74       69.82     76.25 o
   0  12   5       30.55      119.76     98.01 o
   1  12   5       94.69      132.25     55.44 o
   2  12   5        4.90       52.98     43.89 o
   3  12   5        5.87       77.57    100.65 o
   4  12   5       25.66       98.20     92.71 o
   5  12   5        5.96       94.79    108.79 o
   6  12   5        5.82      133.01     69.25 o
   7  12   5       15.83       58.27    119.39 o
  -7  13   5        0.23       29.89    146.82 o
  -6  13   5      156.32      288.34     57.90 o
  -5  13   5      407.73      348.13     71.71 o
  -4  13   5      314.47      176.71    144.36 o
  -3  13   5       92.68       27.81    105.95 o
  -2  13   5        2.13      156.09     99.90 o
  -1  13   5       90.12      160.06     42.19 o
   0  13   5      376.14      319.94     45.41 o
   1  13   5       55.90      139.82     72.65 o
   2  13   5        0.25      105.57    116.93 o
   3  13   5       89.40      143.79     57.90 o
   4  13   5      151.83      241.80    125.25 o
   5  13   5       40.85       97.25    103.87 o
   6  13   5        7.74       59.60    124.87 o
  -5  14   5       36.08      128.09    136.41 o
  -4  14   5       23.10      231.01    146.06 o
  -3  14   5        0.12       31.97    119.95 o
  -2  14   5      116.53        8.89    137.55 o
  -1  14   5      110.16      172.93     77.00 o
   0  14   5       32.81      111.06     77.00 o
   1  14   5        1.51      141.52    102.74 o
   2  14   5       29.37      119.39    120.52 o
   3  14   5       12.39       85.33    132.06 o
   4  14   5        2.35      123.17    125.63 o
 -14   0   6      196.34      107.28    126.01 o
 -13   0   6      409.35      504.03     68.49 o
 -12   0   6      234.32       67.54    126.58 o
 -11   0   6      294.45      272.07     61.68 o
 -10   0   6     1390.58     1196.89     75.87 o
  -9   0   6     3747.84     3959.98    225.91 o
  -8   0   6      249.82      224.96     47.87 o
  -7   0   6     1198.94     1384.57     92.14 o
  -6   0   6     1325.59     1453.44     87.41 o
  -5   0   6      877.31      806.75     54.11 o
  -4   0   6    10252.48    10532.63    258.45 o
  -3   0   6    22630.70    26505.55    434.78 o
  -2   0   6     1766.81     2006.29    102.17 o
  -1   0   6      295.61      301.78     21.76 o
   0   0   6     2573.13     2595.84     79.09 o
   1   0   6      222.25      271.88     23.46 o
   2   0   6     6090.51     6331.05    185.98 o
   3   0   6       23.36      107.47     62.44 o
   4   0   6     1148.92     1119.50     75.11 o
   5   0   6     2335.90     2226.52    150.04 o
   6   0   6     3691.26     4254.94    211.34 o
   7   0   6        2.79       91.19     89.11 o
   8   0   6     2540.09     2242.79    133.58 o
   9   0   6     2048.15     2291.98    141.52 o
  10   0   6      675.88      667.31     73.22 o
  11   0   6       47.85       59.60    119.20 o
  12   0   6      172.69      211.15     62.06 o
  13   0   6      447.36      146.44    165.36 o
 -14   1   6        2.89       98.57     95.17 o
 -13   1   6        0.28       59.98     93.65 o
 -12   1   6       21.70      134.71     72.84 o
 -11   1   6      297.04      207.93     56.95 o
 -10   1   6      189.17      314.07     52.98 o
  -9   1   6      109.77       42.95     85.14 o
  -8   1   6        2.68       72.09     36.89 o
  -7   1   6      626.28      638.55     35.76 o
  -6   1   6      498.14      533.74     32.54 o
  -5   1   6      560.22      755.10     33.68 o
  -4   1   6      873.74     1004.09     42.57 o
  -3   1   6      571.60      467.89     26.49 o
  -2   1   6      344.32      398.27     23.27 o
  -1   1   6      958.05      772.70     23.27 o
   0   1   6      454.18      483.98     18.35 o
   1   1   6     1242.49     1390.44     38.98 o
   2   1   6     2294.95     2186.79     81.36 o
   3   1   6      160.24      125.82     32.16 o
   4   1   6     1526.45     1297.73     54.68 o
   5   1   6     1175.64     1560.91     66.41 o
   6   1   6     1257.97     1316.27     56.76 o
   7   1   6     2154.99     1945.37     83.63 o
   8   1   6      140.50      161.20     67.36 o
   9   1   6      200.00      269.04     42.38 o
  10   1   6        0.23      144.55    112.01 o
  11   1   6        6.91      116.55     49.95 o
  12   1   6        6.48       32.92     87.79 o
  13   1   6        9.68       36.33     88.92 o
 -14   2   6      139.41       24.03    128.66 o
 -13   2   6      507.01      486.44     76.06 o
 -12   2   6      203.31       27.24    114.47 o
 -11   2   6      170.28      146.63    121.66 o
 -10   2   6      509.74      631.36     68.49 o
  -9   2   6     2972.33     2971.78    154.01 o
  -8   2   6       45.12       65.65     88.55 o
  -7   2   6        0.06       74.55     82.68 o
  -6   2   6      166.84      100.28     80.22 o
  -5   2   6     2048.27     1840.74     90.82 o
  -4   2   6     5571.32     5083.26    182.20 o
  -3   2   6      190.27      169.15     34.25 o
  -2   2   6      139.38       81.17     31.03 o
  -1   2   6      695.92      622.47     29.33 o
   0   2   6     2558.69     3089.46     92.90 o
   1   2   6     5755.35     4992.26    120.71 o
   2   2   6       27.14       78.33     52.41 o
   3   2   6      700.59      685.48     44.84 o
   4   2   6     4645.24     4268.75    184.47 o
   5   2   6     1630.66     1546.34     96.68 o
   6   2   6      460.67      493.25     53.92 o
   7   2   6        1.48       78.90     97.06 o
   8   2   6     1089.19      881.68     72.46 o
   9   2   6     1775.27     1396.30     82.49 o
  10   2   6       28.16       55.06    109.55 o
  11   2   6        1.61       22.70    121.09 o
  12   2   6      121.66       46.73    115.41 o
  13   2   6      124.12      174.44    107.09 o
 -14   3   6       64.55       91.19    133.77 o
 -13   3   6        3.71       49.38     98.38 o
 -12   3   6      141.26      181.25     62.63 o
 -11   3   6      486.77      525.98     67.36 o
 -10   3   6      137.00      189.39    109.17 o
  -9   3   6      110.96       83.25    129.41 o
  -8   3   6      316.42      181.07     94.79 o
  -7   3   6     2976.54     3010.19    176.52 o
  -6   3   6     2279.37     2176.38    145.31 o
  -5   3   6      971.54      958.11     61.49 o
  -4   3   6     3808.36     4139.72    176.15 o
  -3   3   6     4532.73     4214.26    171.98 o
  -2   3   6     7347.53     7184.72    213.99 o
  -1   3   6     2025.70     1906.58     81.55 o
   0   3   6     1426.67     1347.30     52.03 o
   1   3   6     4390.93     4237.54    117.49 o
   2   3   6      394.88      428.54     38.79 o
   3   3   6      424.97      482.84     43.33 o
   4   3   6      358.83      336.97     40.11 o
   5   3   6     1267.58     1201.80     72.65 o
   6   3   6     2563.98     2524.13    167.06 o
   7   3   6     1086.84     1129.91     71.14 o
   8   3   6       36.98      101.60    103.30 o
   9   3   6       11.24      138.68     78.90 o
  10   3   6      333.49      380.86     68.68 o
  11   3   6      236.19      166.69    129.60 o
  12   3   6       14.86       17.78    124.49 o
  13   3   6        8.31       60.36    113.14 o
 -13   4   6      490.23      371.40     68.68 o
 -12   4   6      136.86       52.22    119.95 o
 -11   4   6      118.66      234.04    117.68 o
 -10   4   6       77.37      182.20    120.33 o
  -9   4   6      766.80      639.50     70.57 o
  -8   4   6      184.51      206.23    103.30 o
  -7   4   6      233.39      225.72     47.87 o
  -6   4   6      830.62      693.42     68.68 o
  -5   4   6     1680.11     1715.49     94.22 o
  -4   4   6       71.96        1.14     70.76 o
  -3   4   6     1978.52     2409.48    138.87 o
  -2   4   6     5383.80     5442.94    196.77 o
  -1   4   6     6264.45     5641.41    142.47 o
   0   4   6      155.75      235.56     33.11 o
   1   4   6     3685.11     3758.86    117.68 o
   2   4   6      435.85      516.71     41.25 o
   3   4   6     1113.08     1169.45     66.60 o
   4   4   6       25.70       11.73     69.44 o
   5   4   6      390.65      477.54     51.84 o
   6   4   6      549.05      480.19     59.79 o
   7   4   6        0.60       38.03     93.65 o
   8   4   6      375.08      195.26    121.85 o
   9   4   6        2.22       93.65     69.06 o
  10   4   6      138.57      102.55    117.87 o
  11   4   6       70.64       11.35    120.52 o
  12   4   6       18.04       56.38    103.11 o
 -13   5   6      102.26       23.08    123.36 o
 -12   5   6      181.38      194.50    110.87 o
 -11   5   6      104.05       24.97    115.22 o
 -10   5   6       63.74       70.95    116.55 o
  -9   5   6        1.16       17.41     86.28 o
  -8   5   6     1297.21     1419.20     93.84 o
  -7   5   6     1995.56     1703.57    112.39 o
  -6   5   6     1204.62     1052.15     67.17 o
  -5   5   6      192.47      215.50     39.35 o
  -4   5   6      267.24      227.80     40.49 o
  -3   5   6     4408.02     4526.26    199.04 o
  -2   5   6     7693.18     7662.26    251.45 o
  -1   5   6    18886.54    18343.42    296.67 o
   0   5   6       49.34       58.08     29.14 o
   1   5   6     2969.31     3167.04    118.06 o
   2   5   6     4495.37     4936.26    203.77 o
   3   5   6     3111.50     3004.51    172.93 o
   4   5   6      169.20      171.23     38.22 o
   5   5   6      569.33      487.19     52.60 o
   6   5   6     2726.60     2633.11    133.77 o
   7   5   6      855.68      794.27     62.44 o
   8   5   6      229.04      128.47    117.30 o
   9   5   6       13.43      113.90    103.11 o
  10   5   6      432.82      288.34    147.58 o
  11   5   6      532.95      454.27     74.36 o
  12   5   6      184.50      239.15     60.73 o
 -13   6   6       81.12      229.69     61.87 o
 -12   6   6       74.48      208.50    125.82 o
 -11   6   6        0.72      158.74    128.66 o
 -10   6   6      104.85        4.16    134.52 o
  -9   6   6        4.96      140.77    110.12 o
  -8   6   6      196.88       15.14    113.14 o
  -7   6   6        0.20       25.92    101.98 o
  -6   6   6      228.15      186.55     50.90 o
  -5   6   6       21.70       87.41     80.60 o
  -4   6   6       85.26      173.69     40.11 o
  -3   6   6      502.71      302.72    186.93 o
  -2   6   6      232.55      324.29     41.06 o
  -1   6   6     2735.53     2865.83    122.22 o
   0   6   6      317.05      462.41     33.30 o
   1   6   6       48.24       48.62     66.98 o
   2   6   6      217.78      263.18     48.81 o
   3   6   6      284.26      127.33    103.87 o
   4   6   6      224.34       89.87     86.84 o
   5   6   6       31.98      133.39     42.38 o
   6   6   6        1.51       64.52     87.22 o
   7   6   6       36.01      118.82    129.98 o
   8   6   6        5.50       77.00     96.49 o
   9   6   6       75.11       38.79    122.41 o
  10   6   6       14.55      102.74    113.71 o
  11   6   6        1.57       99.71     93.47 o
  12   6   6        6.78        4.16    124.87 o
 -12   7   6      143.95      188.26    139.25 o
 -11   7   6      112.89       84.57    134.33 o
 -10   7   6      299.41      189.96    142.85 o
  -9   7   6      138.35      117.87    106.52 o
  -8   7   6       18.59       10.60    104.25 o
  -7   7   6      762.08      881.68     70.57 o
  -6   7   6      436.00      541.11     59.22 o
  -5   7   6      191.95       86.65    116.93 o
  -4   7   6      367.28      377.46     50.71 o
  -3   7   6      506.95      480.00     47.30 o
  -2   7   6     1869.71     1772.44    108.22 o
  -1   7   6      816.73      881.68     44.65 o
   0   7   6     1169.18     1075.80     47.87 o
   1   7   6     2201.51     2130.40     80.03 o
   2   7   6     6151.66     6787.21    281.15 o
   3   7   6     5095.56     5932.40    261.29 o
   4   7   6       10.59       53.17     98.95 o
   5   7   6      532.09      613.39     59.79 o
   6   7   6     1194.22     1224.32     79.65 o
   7   7   6     1208.57     1027.74     78.90 o
   8   7   6      292.08      207.18    133.95 o
   9   7   6       43.79      119.58     68.11 o
  10   7   6      127.03       81.92    142.66 o
  11   7   6      313.27      305.94     65.84 o
 -12   8   6        0.10       40.87    119.58 o
 -11   8   6        0.22      125.82     78.71 o
 -10   8   6      113.21       72.27    147.01 o
  -9   8   6      288.56      191.28    131.68 o
  -8   8   6       51.99       12.87    120.33 o
  -7   8   6       84.20       17.78    112.57 o
  -6   8   6      368.47      155.33    132.06 o
  -5   8   6      270.00      356.08     52.79 o
  -4   8   6       38.70       38.60     79.28 o
  -3   8   6       28.25       35.19     85.90 o
  -2   8   6     1454.75     1519.85     91.38 o
  -1   8   6       76.42       98.20     50.90 o
   0   8   6      261.18      241.80     38.60 o
   1   8   6        0.88      105.95     61.87 o
   2   8   6       25.63       61.68     93.09 o
   3   8   6      414.00      468.46     59.03 o
   4   8   6      206.81       29.14    112.01 o
   5   8   6       36.63      123.17     68.30 o
   6   8   6        9.15       91.38    113.14 o
   7   8   6       49.26       64.14    124.49 o
   8   8   6      145.28      232.72    123.74 o
   9   8   6       15.31       53.92    123.17 o
  10   8   6       19.48      117.12    112.39 o
  11   8   6        5.90       27.06    119.39 o
 -11   9   6      220.82      266.96     67.17 o
 -10   9   6       44.77      168.58     87.03 o
  -9   9   6       88.90      110.87    107.66 o
  -8   9   6      763.14      881.49     80.60 o
  -7   9   6      712.93      896.06     74.55 o
  -6   9   6      838.05      925.95     77.57 o
  -5   9   6        0.30       36.52     73.03 o
  -4   9   6      193.39      141.90     51.46 o
  -3   9   6      277.02      196.96    105.57 o
  -2   9   6      707.87      677.72     63.57 o
  -1   9   6      234.04      222.69     47.68 o
   0   9   6        0.26       72.27     93.28 o
   1   9   6      218.94      217.96     51.65 o
   2   9   6     1006.60     1136.53     77.57 o
   3   9   6     1050.18     1057.63     76.44 o
   4   9   6       40.03        7.19    114.28 o
   5   9   6      275.80      287.40     59.41 o
   6   9   6      694.14      759.45     73.22 o
   7   9   6      178.67      199.99    135.66 o
   8   9   6        6.48       82.49    110.68 o
   9   9   6      191.99       49.76    132.82 o
  10   9   6      112.90      213.23     55.63 o
 -10  10   6      139.89      271.50     62.63 o
  -9  10   6      299.48      245.02    152.31 o
  -8  10   6        1.53      121.66    114.47 o
  -7  10   6      102.65      154.96    141.90 o
  -6  10   6      369.87      389.00     68.49 o
  -5  10   6      737.68      582.17     61.87 o
  -4  10   6      186.22      230.45     51.84 o
  -3  10   6        3.72       51.27    108.41 o
  -2  10   6     1104.08     1138.80     89.11 o
  -1  10   6     1964.19     2028.42     91.38 o
   0  10   6      243.17      336.02     44.65 o
   1  10   6      123.89      175.58     53.92 o
   2  10   6       33.98       91.01    108.22 o
   3  10   6      284.04      256.94    132.82 o
   4  10   6      553.27      567.22     58.08 o
   5  10   6       75.18       56.95     88.17 o
   6  10   6      116.30      216.82     63.19 o
   7  10   6      104.12      167.06     57.14 o
   8  10   6       82.69       39.92    128.09 o
   9  10   6       17.11       33.87    109.17 o
  -9  11   6        8.28      151.74    121.85 o
  -8  11   6      305.18      136.98    141.52 o
  -7  11   6      357.05      268.85    159.50 o
  -6  11   6      308.45      306.69     64.71 o
  -5  11   6        0.30        7.19    114.85 o
  -4  11   6      297.79      308.40     53.92 o
  -3  11   6      496.05      424.38     57.71 o
  -2  11   6      236.35      118.06     52.41 o
  -1  11   6      145.29      106.14     55.25 o
   0  11   6       36.17       64.14     69.25 o
   1  11   6      165.19       51.65     79.46 o
   2  11   6       62.67        6.62     86.09 o
   3  11   6       23.94      190.15    119.58 o
   4  11   6        0.10       24.41     79.28 o
   5  11   6       22.42      140.20     71.14 o
   6  11   6      105.05      174.44    125.82 o
   7  11   6        0.91       74.92    121.85 o
   8  11   6        2.76       19.68    129.22 o
  -8  12   6        3.11      218.34    111.63 o
  -7  12   6       50.59      131.31    134.14 o
  -6  12   6      100.09       88.55    120.71 o
  -5  12   6      468.46      481.52     70.57 o
  -4  12   6      205.90      201.50     54.30 o
  -3  12   6       65.93       39.92     96.49 o
  -2  12   6       33.75       75.49     92.90 o
  -1  12   6      301.79      204.53     45.22 o
   0  12   6      305.56      267.15     55.63 o
   1  12   6      195.88      147.77     78.71 o
   2  12   6       12.83      145.68     92.33 o
   3  12   6       52.41      136.98     45.22 o
   4  12   6      280.25      248.80    139.82 o
   5  12   6      183.57       92.71    116.17 o
   6  12   6        9.51      197.34    106.33 o
   7  12   6       13.90      143.79     60.92 o
  -7  13   6       13.37       59.60    124.68 o
  -6  13   6       11.63       65.84    108.41 o
  -5  13   6        1.42      162.33    121.66 o
  -4  13   6        2.50        0.38    119.76 o
  -3  13   6        0.13      116.74     59.41 o
  -2  13   6        4.14      138.31    124.68 o
  -1  13   6       11.14       38.79     68.11 o
   0  13   6       12.58       82.49     70.38 o
   1  13   6       38.86       95.74     59.79 o
   2  13   6       71.50      138.87     86.84 o
   3  13   6        0.37       19.68    109.36 o
   4  13   6        0.71       21.95    109.55 o
   5  13   6       15.26       29.33    103.68 o
   6  13   6        0.12      154.96     90.82 o
  -4  14   6      193.69      246.53     63.76 o
  -3  14   6       30.38       23.27    117.49 o
  -2  14   6        0.27       67.17    109.36 o
  -1  14   6       95.83      180.69     85.71 o
   0  14   6      117.72      245.39     51.08 o
   1  14   6      110.34      117.87     81.55 o
   2  14   6        7.29       64.33    118.44 o
   3  14   6       21.91       50.14    119.76 o
 -14   1   7      299.04      325.05     48.62 o
 -13   1   7       31.73      123.55     94.41 o
 -12   1   7        1.65       75.30     77.19 o
 -11   1   7      509.75      584.25     66.98 o
 -10   1   7     2231.13     1948.58     85.33 o
  -9   1   7     2905.72     2606.06    100.28 o
  -8   1   7     4845.65     4664.00    166.88 o
  -7   1   7      181.14      166.88     38.22 o
  -6   1   7     8389.52     8966.24    197.53 o
  -5   1   7     7248.29     7137.99    164.98 o
  -4   1   7      421.98      343.40     27.43 o
  -3   1   7     1675.35     1673.86     64.52 o
  -2   1   7       48.41       86.65     46.17 o
  -1   1   7     1330.65     1051.39     30.84 o
   0   1   7     3631.63     3790.64     73.03 o
   1   1   7      235.34      329.21     17.03 o
   2   1   7      356.89      389.00     27.06 o
   3   1   7     1394.93     1517.39     58.46 o
   4   1   7     6973.47     7901.98    176.34 o
   5   1   7     4826.90     5188.65    153.44 o
   6   1   7      222.78      220.80     45.98 o
   7   1   7     1453.93     1368.30     62.25 o
   8   1   7      888.31      897.38     50.14 o
   9   1   7     2028.95     1725.51     73.60 o
  10   1   7      884.30      848.19     55.63 o
  11   1   7       44.09       78.90    105.01 o
  12   1   7      225.76      228.93     53.92 o
  13   1   7      186.98      152.87    101.98 o
 -14   2   7       23.68      113.52     79.09 o
 -13   2   7        0.35      157.79     55.06 o
 -12   2   7      129.77        2.65    122.60 o
 -11   2   7      707.13      805.62     72.09 o
 -10   2   7      459.50      442.54     65.46 o
  -9   2   7      125.56      168.58    116.17 o
  -8   2   7      139.33      174.25     53.35 o
  -7   2   7      238.71      216.45     42.95 o
  -6   2   7     1221.88     1100.96     68.49 o
  -5   2   7       33.33       66.60     71.33 o
  -4   2   7       36.76       23.46     67.92 o
  -3   2   7     1341.62     1443.98     75.87 o
  -2   2   7     1530.80     1362.82     68.11 o
  -1   2   7     1072.95      937.49     38.79 o
   0   2   7     3004.65     3343.94    102.93 o
   1   2   7      479.36      513.49     28.95 o
   2   2   7     1196.16     1307.00     74.36 o
   3   2   7      232.01      266.40     37.65 o
   4   2   7      593.84      522.01     48.25 o
   5   2   7     1177.63     1063.69     64.52 o
   6   2   7      468.33      533.74     51.84 o
   7   2   7      312.89      327.70     54.87 o
   8   2   7      243.32      186.93     56.00 o
   9   2   7      177.65      189.01    108.98 o
  10   2   7        2.29        8.70    107.28 o
  11   2   7        1.58        2.84    114.85 o
  12   2   7        9.69       78.14    117.30 o
  13   2   7       22.05       77.57    149.85 o
 -14   3   7      144.72       90.44    154.01 o
 -13   3   7      146.00      146.82    110.30 o
 -12   3   7        6.98       26.68     95.92 o
 -11   3   7       21.20        3.78    117.49 o
 -10   3   7      288.50      230.64     61.49 o
  -9   3   7      889.32      800.13     70.00 o
  -8   3   7      584.42      633.07     60.92 o
  -7   3   7      174.80      161.01     47.49 o
  -6   3   7     2576.52     3008.30    173.69 o
  -5   3   7     2015.80     1930.99     96.87 o
  -4   3   7     1398.04     1278.62     79.46 o
  -3   3   7      556.47      553.60     42.57 o
  -2   3   7     3334.59     3637.39    153.44 o
  -1   3   7     5653.23     5535.83    136.04 o
   0   3   7     2605.45     3020.78    102.74 o
   1   3   7     4940.66     4734.95    129.41 o
   2   3   7      360.63      390.51     39.92 o
   3   3   7     1835.08     1893.33    126.20 o
   4   3   7      825.64      661.64     45.79 o
   5   3   7      332.43      301.78     48.81 o
   6   3   7        5.17      241.61    122.03 o
   7   3   7      161.37      112.01    114.28 o
   8   3   7      365.71      323.34     59.79 o
   9   3   7      318.63      143.98    128.47 o
  10   3   7      538.90      485.30     76.25 o
  11   3   7        0.06      151.93    123.36 o
  12   3   7      277.50      124.31    140.77 o
  13   3   7      244.65       37.65    164.04 o
 -13   4   7        0.62        8.14    128.66 o
 -12   4   7      112.34      102.55    102.93 o
 -11   4   7      636.87      678.29     84.38 o
 -10   4   7      250.44      195.82    139.63 o
  -9   4   7      195.50      111.44    102.74 o
  -8   4   7      726.82      663.91     62.44 o
  -7   4   7     2528.85     2587.51    126.76 o
  -6   4   7     1561.59     1501.69     79.28 o
  -5   4   7       18.65        3.03     66.98 o
  -4   4   7     1333.73     1199.53     67.17 o
  -3   4   7    18735.00    19615.23    413.22 o
  -2   4   7     9924.63     9317.58    270.75 o
  -1   4   7      103.56      182.77     34.62 o
   0   4   7      561.49      599.58     34.25 o
   1   4   7      109.73      137.17     29.70 o
   2   4   7     2794.98     2500.67    147.39 o
   3   4   7      373.65      329.21     42.57 o
   4   4   7       56.53       73.79     69.44 o
   5   4   7      412.01      458.43     49.00 o
   6   4   7     2072.76     2149.13    126.39 o
   7   4   7     1249.28     1190.26     72.46 o
   8   4   7       61.66       99.33     72.27 o
   9   4   7      171.68      224.39     60.73 o
  10   4   7      178.31      166.50    124.49 o
  11   4   7      227.65      205.09    145.50 o
  12   4   7        7.15       58.65    127.14 o
 -13   5   7       43.60      104.82     87.03 o
 -12   5   7        1.91      150.04     96.68 o
 -11   5   7        0.14       98.01     96.49 o
 -10   5   7       36.61      143.04    102.55 o
  -9   5   7      378.91      137.17    131.87 o
  -8   5   7       48.02       48.81    105.95 o
  -7   5   7      100.04       93.47    101.98 o
  -6   5   7      172.40       74.55    101.22 o
  -5   5   7     1106.14     1120.45     70.95 o
  -4   5   7      390.92      340.56     42.19 o
  -3   5   7      196.06      334.70     40.11 o
  -2   5   7     1365.45     1231.51     71.14 o
  -1   5   7     1138.00      944.49     42.38 o
   0   5   7    11666.23    12120.98    232.15 o
   1   5   7       40.95      120.71     52.60 o
   2   5   7      735.05      786.13     51.27 o
   3   5   7     1669.70     1770.92     98.76 o
   4   5   7       68.77       45.22     76.82 o
   5   5   7      396.97      385.78     49.76 o
   6   5   7       45.21      174.63     44.27 o
   7   5   7      263.39      280.40     51.84 o
   8   5   7      432.09      436.30     68.30 o
   9   5   7       91.51       91.01    108.79 o
  10   5   7      143.93      131.12    121.66 o
  11   5   7       71.73        2.46    126.76 o
  12   5   7        9.07       76.44    105.20 o
 -13   6   7        0.66      152.12    100.47 o
 -12   6   7      200.08      141.52     93.28 o
 -11   6   7      193.69      150.60     66.98 o
 -10   6   7      887.28      739.97     85.14 o
  -9   6   7      234.18      257.88     60.73 o
  -8   6   7       39.75      113.33     99.71 o
  -7   6   7     1617.29     1381.36     92.71 o
  -6   6   7     1117.78     1125.56     66.98 o
  -5   6   7       11.95       78.90     60.36 o
  -4   6   7     1158.85     1188.75     71.90 o
  -3   6   7     6244.42     6198.23    249.56 o
  -2   6   7     3035.03     2776.34    171.79 o
  -1   6   7      602.34      575.93     35.57 o
   0   6   7      278.64      275.86     32.54 o
   1   6   7     2840.37     2890.05    105.38 o
   2   6   7     5270.34     5442.94    242.18 o
   3   6   7     3127.70     3447.81    192.80 o
   4   6   7        4.73       63.57     91.95 o
   5   6   7      906.31      821.70     65.84 o
   6   6   7     2109.83     2079.51    130.74 o
   7   6   7     1851.81     1494.12     91.01 o
   8   6   7       31.74       27.24    109.36 o
   9   6   7      699.55      574.98     71.52 o
  10   6   7      501.58      497.98     72.65 o
  11   6   7      205.24      228.74    118.63 o
  12   6   7       11.78       37.27    114.09 o
 -12   7   7        2.20       56.38    123.17 o
 -11   7   7        2.25      133.39    101.60 o
 -10   7   7       17.28       25.16    116.74 o
  -9   7   7      101.00       32.16    113.14 o
  -8   7   7      115.70       68.11    112.95 o
  -7   7   7      106.78      167.44    106.14 o
  -6   7   7      156.80      192.80    115.03 o
  -5   7   7        8.06      161.58     91.57 o
  -4   7   7       19.31      108.41     87.98 o
  -3   7   7       31.46      136.79     80.41 o
  -2   7   7      188.38      194.69     48.25 o
  -1   7   7       14.60       91.38     61.68 o
   0   7   7        0.27       23.84     58.27 o
   1   7   7        4.76       46.17     64.90 o
   2   7   7      252.14      351.54     54.11 o
   3   7   7        0.23      119.01     94.41 o
   4   7   7      245.21      175.58     92.90 o
   5   7   7       23.86       65.09     95.74 o
   6   7   7        1.11       85.33    106.71 o
   7   7   7       14.21      131.31    112.95 o
   8   7   7      257.49      380.67     59.98 o
   9   7   7        0.55       52.60    138.12 o
  10   7   7        1.79      132.82    139.06 o
  11   7   7       15.47       94.41     71.52 o
 -12   8   7      121.05      141.90    118.82 o
 -11   8   7      190.52      193.36    117.87 o
 -10   8   7      135.98      220.23    124.68 o
  -9   8   7       38.23       71.71     89.49 o
  -8   8   7      121.60      141.14    128.85 o
  -7   8   7      144.46      260.15     54.11 o
  -6   8   7     1005.26      976.28     79.84 o
  -5   8   7      550.48      523.33     62.44 o
  -4   8   7       10.46       60.92     87.98 o
  -3   8   7      958.38      938.25     66.41 o
  -2   8   7     2863.90     2783.15    142.47 o
  -1   8   7      228.87      257.12     35.00 o
   0   8   7        1.53       38.60     60.92 o
   1   8   7     1546.12     1452.87     66.41 o
   2   8   7     2161.24     1839.22    123.17 o
   3   8   7     2195.26     2099.94    129.98 o
   4   8   7      117.44       64.52    108.41 o
   5   8   7      444.74      511.98     57.14 o
   6   8   7      281.53      328.07     60.17 o
   7   8   7     1146.34     1284.68     81.36 o
   8   8   7       87.04       18.35    125.63 o
   9   8   7       65.99      103.49    103.87 o
  10   8   7      119.45      159.69    112.20 o
  11   8   7      132.09      172.74    137.55 o
 -11   9   7        4.75      150.79     98.95 o
 -10   9   7        2.36      222.50    122.98 o
  -9   9   7      164.81      176.52     91.01 o
  -8   9   7      103.83      137.74    115.98 o
  -7   9   7        3.84      116.55    112.20 o
  -6   9   7       13.68      126.39    131.87 o
  -5   9   7        9.57       83.82    109.74 o
  -4   9   7       13.94       83.25    101.98 o
  -3   9   7       81.70       92.52     81.17 o
  -2   9   7      110.90       96.49    126.58 o
  -1   9   7     1114.67     1377.76     63.38 o
   0   9   7      141.00      214.55     54.87 o
   1   9   7        9.88       61.87     70.00 o
   2   9   7       32.22       46.73     79.84 o
   3   9   7      229.38      359.10     57.14 o
   4   9   7      225.86      214.36     56.76 o
   5   9   7      104.64       70.57     94.79 o
   6   9   7       47.52      156.09    133.20 o
   7   9   7        0.98       89.49    122.60 o
   8   9   7        1.30      134.90    115.60 o
   9   9   7       98.96       80.41    129.98 o
  10   9   7       17.75      147.20    133.77 o
 -10  10   7       32.74       31.79    105.57 o
  -9  10   7        2.29       65.27    117.12 o
  -8  10   7       14.51      141.14    105.57 o
  -7  10   7       83.65      161.20     51.08 o
  -6  10   7      365.72      387.67     67.92 o
  -5  10   7      393.00      145.68    120.71 o
  -4  10   7        7.82      136.60     78.33 o
  -3  10   7       92.23       76.25    103.30 o
  -2  10   7     1343.09     1322.89     86.46 o
  -1  10   7      142.56      313.51     43.89 o
   0  10   7       81.31      204.72     93.28 o
   1  10   7      316.31      417.38     64.52 o
   2  10   7       38.14      112.39    120.14 o
   3  10   7        2.69       61.68    101.60 o
   4  10   7        0.19       73.41     70.00 o
   5  10   7       35.68       36.71     97.63 o
   6  10   7       13.85       49.76    119.58 o
   7  10   7      161.51      240.29    140.95 o
   8  10   7        0.33       21.57    102.93 o
   9  10   7        0.17       47.87     79.09 o
  -9  11   7      156.46      181.82     63.57 o
  -8  11   7      208.91       68.68    147.39 o
  -7  11   7        4.86       92.71    105.38 o
  -6  11   7      147.54      234.61     58.27 o
  -5  11   7      414.58      413.22     58.46 o
  -4  11   7       63.99       99.90     83.25 o
  -3  11   7        0.91       30.08     84.57 o
  -2  11   7       62.57      101.22     97.82 o
  -1  11   7      577.75      486.06     53.73 o
   0  11   7      471.64      327.51     38.98 o
   1  11   7      502.73      459.19     42.00 o
   2  11   7       72.71        5.49     86.84 o
   3  11   7       81.97       58.27    114.28 o
   4  11   7      256.55      177.85    133.95 o
   5  11   7      175.20      349.64     60.92 o
   6  11   7      101.95       25.54    141.90 o
   7  11   7        9.59       73.79    110.49 o
   8  11   7       99.58       54.30    139.82 o
  -8  12   7        1.98      168.39    102.55 o
  -7  12   7       23.90       14.76    121.28 o
  -6  12   7        0.19      125.82    106.14 o
  -5  12   7        0.79      187.69    141.71 o
  -4  12   7       16.47       90.44     97.25 o
  -3  12   7       34.73       36.71    103.30 o
  -2  12   7        8.11       77.00     98.57 o
  -1  12   7        2.32       30.46     60.54 o
   0  12   7       98.03       75.87     82.49 o
   1  12   7       24.06       73.60     80.79 o
   2  12   7       18.84       37.08    104.44 o
   3  12   7        0.57       72.84    111.82 o
   4  12   7       45.25      214.36    138.31 o
   5  12   7        0.27       91.57     96.87 o
   6  12   7       33.08       24.79    125.82 o
   7  12   7        1.82      196.01    136.98 o
  -6  13   7       71.26       98.57    143.41 o
  -5  13   7      192.74      240.47     69.25 o
  -4  13   7      213.48      224.58    140.77 o
  -3  13   7       53.00       58.27    108.41 o
  -2  13   7        1.13       58.84    125.82 o
  -1  13   7      153.14      146.06     72.09 o
   0  13   7      217.69      202.07     52.79 o
   1  13   7       83.73      100.28     83.82 o
   2  13   7        0.28       27.62    105.57 o
   3  13   7       86.34      178.79     61.68 o
   4  13   7       87.22      129.79     82.87 o
   5  13   7       66.71      100.28    125.44 o
  -4  14   7       24.91       81.73    114.28 o
  -3  14   7        0.75      133.20    121.47 o
  -2  14   7       75.39      105.95     90.06 o
  -1  14   7       23.96      134.14     81.73 o
   0  14   7       70.58       52.60    121.66 o
   1  14   7        0.56       55.06     88.36 o
   2  14   7        0.40       76.44    100.09 o
   3  14   7        9.85       79.65    122.98 o
 -14   0   8       62.61      107.84    126.58 o
 -13   0   8      121.05      166.69    122.98 o
 -12   0   8       16.84       91.01    111.82 o
 -11   0   8      963.00      940.14     82.87 o
 -10   0   8     1138.12     1144.29     78.90 o
  -9   0   8      406.00      291.37     54.49 o
  -8   0   8      420.92      429.49     50.52 o
  -7   0   8      760.33      723.32     58.08 o
  -6   0   8     2579.56     2666.03    159.12 o
  -5   0   8      510.29      413.97     45.22 o
  -4   0   8     5212.65     5376.90    194.69 o
  -3   0   8     2873.87     3190.88    140.95 o
  -2   0   8     3180.50     3680.53    149.85 o
  -1   0   8      151.95      134.52     25.16 o
   0   0   8      455.91      437.24     27.81 o
   1   0   8       10.00       84.57     39.16 o
   2   0   8     4016.40     4599.48    170.66 o
   3   0   8       35.36       97.82     61.87 o
   4   0   8     4175.93     3838.13    180.31 o
   5   0   8     6063.34     5656.35    236.88 o
   6   0   8      325.12      407.35     54.87 o
   7   0   8      659.35      641.77     62.63 o
   8   0   8      622.56      567.04     65.84 o
   9   0   8     3061.02     2800.36    157.23 o
  10   0   8     1234.37     1324.97     95.74 o
  11   0   8        8.88      135.09    114.85 o
  12   0   8      161.34      206.61    125.25 o
  13   0   8      358.45      332.99     73.22 o
 -14   1   8        0.04       67.36     91.57 o
 -13   1   8        0.28       49.38     81.55 o
 -12   1   8       94.74      134.14     74.55 o
 -11   1   8      514.94      442.16     47.68 o
 -10   1   8       70.22      113.90     52.60 o
  -9   1   8      775.47      721.99     49.19 o
  -8   1   8      215.67      249.75     36.14 o
  -7   1   8     1209.20     1170.40     52.03 o
  -6   1   8     1299.39     1382.87     63.19 o
  -5   1   8      246.23      302.53     28.95 o
  -4   1   8      335.54      255.80     26.68 o
  -3   1   8      112.98      170.85     24.22 o
  -2   1   8        2.36       81.73     46.17 o
  -1   1   8      537.12      513.68     21.00 o
   0   1   8     1627.13     1757.11     48.44 o
   1   1   8     1273.89     1477.66     44.27 o
   2   1   8       93.05      123.36     30.84 o
   3   1   8      240.28      330.91     29.89 o
   4   1   8      302.28      410.57     34.62 o
   5   1   8      851.18      996.71     49.00 o
   6   1   8      356.92      385.97     34.81 o
   7   1   8       65.56      141.71     72.27 o
   8   1   8       43.10      128.09     78.71 o
   9   1   8      332.98      394.67     59.22 o
  10   1   8      112.05      106.33     66.03 o
  11   1   8        5.08      110.68     77.38 o
  12   1   8       24.91      143.41     82.49 o
  13   1   8       12.10      205.85    135.09 o
 -14   2   8       59.84       98.76    123.36 o
 -13   2   8      229.11      216.82     66.79 o
 -12   2   8       45.80       94.41    109.55 o
 -11   2   8       66.63       20.24    129.04 o
 -10   2   8      973.61      908.17     78.33 o
  -9   2   8      142.75      145.87    102.55 o
  -8   2   8      528.74      560.60     58.27 o
  -7   2   8      128.42      167.63     45.41 o
  -6   2   8     1004.82     1079.20     71.71 o
  -5   2   8     3892.26     3836.05    180.69 o
  -4   2   8     7784.23     7506.55    234.99 o
  -3   2   8      660.38      713.48     43.89 o
  -2   2   8      386.55      386.92     36.14 o
  -1   2   8     1913.68     1589.10     73.60 o
   0   2   8     5212.39     5067.75    131.49 o
   1   2   8     9044.40     9110.03    181.07 o
   2   2   8       52.69        1.32     68.68 o
   3   2   8      321.83      441.60     43.14 o
   4   2   8      252.01      165.55     85.14 o
   5   2   8     1984.24     1864.58    117.49 o
   6   2   8      926.53     1244.94     83.44 o
   7   2   8       94.00      155.33    104.06 o
   8   2   8     1023.55      974.39     70.00 o
   9   2   8      496.80      484.92     71.71 o
  10   2   8       77.54       40.30    126.95 o
  11   2   8       43.73       48.06    134.33 o
  12   2   8      125.06       31.60    130.93 o
  13   2   8      276.86       66.98    171.98 o
 -14   3   8        0.13      112.57    140.77 o
 -13   3   8        3.46       84.76    127.33 o
 -12   3   8       79.51      156.28     84.76 o
 -11   3   8      634.87      772.89     72.46 o
 -10   3   8        2.84       49.19    103.68 o
  -9   3   8     1400.62     1227.73     81.36 o
  -8   3   8      736.12      617.93     65.09 o
  -7   3   8     1712.69     1531.96     88.36 o
  -6   3   8     3630.69     3272.23    188.26 o
  -5   3   8      107.39       84.38     38.03 o
  -4   3   8       19.25       75.49     68.49 o
  -3   3   8      375.81      387.29     37.84 o
  -2   3   8     5087.61     5339.44    187.88 o
  -1   3   8       20.27       36.71     43.14 o
   0   3   8     9354.42    10530.17    197.90 o
   1   3   8    16077.97    15549.11    253.15 o
   2   3   8     2656.77     2664.71    152.31 o
   3   3   8      199.45      334.70     41.81 o
   4   3   8        6.88       36.71     63.76 o
   5   3   8     2334.34     2585.24    173.31 o
   6   3   8     2359.69     2383.55    122.60 o
   7   3   8       16.62       47.49     77.76 o
   8   3   8       48.11       36.14     94.79 o
   9   3   8       10.89      109.36    110.49 o
  10   3   8      423.65      503.65     72.09 o
  11   3   8      151.85        5.68    133.39 o
  12   3   8        8.13      207.18    129.22 o
 -13   4   8      232.13      133.58    118.06 o
 -12   4   8      125.24       90.82    119.58 o
 -11   4   8       72.53       45.22    137.36 o
 -10   4   8      293.05      378.97     64.33 o
  -9   4   8      708.04      739.21     73.60 o
  -8   4   8      244.18      210.20    113.14 o
  -7   4   8        0.07       49.95    104.82 o
  -6   4   8     1281.50     1229.43     79.65 o
  -5   4   8      974.68      844.03     57.52 o
  -4   4   8     4388.04     3923.08    189.20 o
  -3   4   8      542.96      699.67     49.95 o
  -2   4   8     1986.59     2048.48    102.93 o
  -1   4   8     6842.88     6435.86    162.52 o
   0   4   8     3135.67     3235.34    120.14 o
   1   4   8     3940.63     3157.20    116.93 o
   2   4   8     1477.49     1575.67     94.98 o
   3   4   8     1074.63     1261.59     84.38 o
   4   4   8     1115.86     1022.63     65.84 o
   5   4   8        4.31        7.00     81.36 o
   6   4   8       45.30      100.09     67.17 o
   7   4   8      247.11      114.47    121.09 o
   8   4   8      450.79      283.99     64.14 o
   9   4   8      182.94      188.26    104.25 o
  10   4   8      164.85      194.69     58.84 o
  11   4   8       49.74       57.52    128.28 o
  12   4   8       78.25      118.63    101.60 o
 -13   5   8        3.79      131.49    132.06 o
 -12   5   8      198.37       43.52    139.44 o
 -11   5   8       90.63      151.93     57.14 o
 -10   5   8       39.31       49.00    120.52 o
  -9   5   8        0.22       33.68    118.63 o
  -8   5   8      543.42      524.28     60.17 o
  -7   5   8     1955.83     1835.25     98.76 o
  -6   5   8     1173.28     1370.00     81.55 o
  -5   5   8      373.62      382.38     51.27 o
  -4   5   8      946.26      776.29     57.14 o
  -3   5   8     4957.22     4514.72    206.04 o
  -2   5   8     9733.07     9667.98    291.94 o
  -1   5   8     1144.52     1386.28     57.71 o
   0   5   8     1148.20     1128.40     45.98 o
   1   5   8     1789.27     1732.70     69.44 o
   2   5   8     4350.14     4556.53    201.31 o
   3   5   8     1794.52     1745.19     99.52 o
   4   5   8        0.82       21.57     94.60 o
   5   5   8      614.14      556.82     56.38 o
   6   5   8      937.06     1053.47     69.82 o
   7   5   8        6.73       92.52    102.74 o
   8   5   8      421.26      451.24     61.49 o
   9   5   8       31.26       96.68    115.79 o
  10   5   8      412.77      506.30     71.14 o
  11   5   8      541.92      509.90     71.14 o
  12   5   8      181.06       90.25     74.55 o
 -13   6   8       30.05       81.92    102.93 o
 -12   6   8       18.36      134.14    123.93 o
 -11   6   8        5.94      147.39    127.52 o
 -10   6   8        5.38       67.54    118.82 o
  -9   6   8      319.34       41.25    126.95 o
  -8   6   8      512.35      380.10     62.63 o
  -7   6   8      123.10      124.31    105.95 o
  -6   6   8      130.13      105.20    104.44 o
  -5   6   8       47.46       53.17     80.41 o
  -4   6   8       44.24       37.08     84.38 o
  -3   6   8       11.57       86.09     89.87 o
  -2   6   8      983.71     1018.85     67.17 o
  -1   6   8       10.78      101.79     33.68 o
   0   6   8       54.41       17.78     47.68 o
   1   6   8      222.31      189.39     39.73 o
   2   6   8       10.71       97.63     89.30 o
   3   6   8      290.77      147.77    108.22 o
   4   6   8      321.32      456.16     50.33 o
   5   6   8       24.76      116.17     85.90 o
   6   6   8       18.89       92.33     86.09 o
   7   6   8      441.92      343.21     65.09 o
   8   6   8       11.75       71.14     68.49 o
   9   6   8       46.70      141.33     83.06 o
  10   6   8       92.04       13.81    122.60 o
  11   6   8        0.03      138.12    126.39 o
 -12   7   8      146.17      106.90    137.17 o
 -11   7   8       52.56      149.28     58.65 o
 -10   7   8      156.49      113.33     88.17 o
  -9   7   8       19.06      161.39    101.03 o
  -8   7   8     1021.85     1359.60     85.71 o
  -7   7   8      606.33      582.93     72.09 o
  -6   7   8      133.82      149.47     80.22 o
  -5   7   8      118.40       68.30    102.55 o
  -4   7   8      205.05      197.72     48.06 o
  -3   7   8     1972.24     2257.93    120.52 o
  -2   7   8     2739.39     2494.05    134.52 o
  -1   7   8     1851.68     1738.19     78.52 o
   0   7   8      185.63      248.04     42.76 o
   1   7   8     1765.72     1758.06     81.55 o
   2   7   8     4511.95     4503.74    238.58 o
   3   7   8     1446.33     1277.30     89.87 o
   4   7   8        1.78       18.54     89.11 o
   5   7   8      154.57      116.36     88.55 o
   6   7   8      518.98      449.92     66.03 o
   7   7   8      197.98      161.20    137.93 o
   8   7   8      279.18       75.30    142.47 o
   9   7   8        2.41      167.06    140.20 o
  10   7   8      223.86      270.56     61.87 o
  11   7   8      127.70      241.80    126.76 o
 -12   8   8        3.90       93.09    133.77 o
 -11   8   8        4.54      130.74    116.36 o
 -10   8   8       90.55       78.52    123.17 o
  -9   8   8      256.20       65.84    123.93 o
  -8   8   8       82.35      145.68    104.44 o
  -7   8   8       41.00      122.79    123.17 o
  -6   8   8      146.94      111.25    115.79 o
  -5   8   8      454.31      379.35     60.36 o
  -4   8   8      339.21      263.37     51.08 o
  -3   8   8       28.08      112.20     90.25 o
  -2   8   8      834.13      722.37     69.06 o
  -1   8   8       94.58      220.80     51.46 o
   0   8   8      598.03      648.01     47.49 o
   1   8   8       10.56       97.06     76.63 o
   2   8   8        3.11      124.49    104.06 o
   3   8   8      155.39      171.61     97.44 o
   4   8   8       47.59      103.49    105.38 o
   5   8   8      423.50      443.11     63.57 o
   6   8   8       31.69       61.30    101.03 o
   7   8   8        4.00       27.06    124.68 o
   8   8   8      236.14      244.64    124.87 o
   9   8   8       74.53      101.79    131.87 o
  10   8   8       16.02       46.54    128.28 o
 -11   9   8      150.63      117.87    109.74 o
 -10   9   8      160.25       24.22    135.47 o
  -9   9   8        0.57        4.73    107.66 o
  -8   9   8      789.53      879.03     84.76 o
  -7   9   8     1034.20     1183.83     85.52 o
  -6   9   8      522.02      552.28     63.19 o
  -5   9   8        1.55       74.55    102.74 o
  -4   9   8      479.38      472.43     57.90 o
  -3   9   8      756.19      683.02     66.98 o
  -2   9   8      251.13      264.69     57.14 o
  -1   9   8      136.56      229.12     50.52 o
   0   9   8        5.88      136.04     80.03 o
   1   9   8      154.93      194.31     77.38 o
   2   9   8      731.01      812.62     73.60 o
   3   9   8      268.01      142.85    124.31 o
   4   9   8       11.83       16.08    100.84 o
   5   9   8      254.96      157.79     49.95 o
   6   9   8      458.31      578.77     71.90 o
   7   9   8      316.11      258.45    141.71 o
   8   9   8        2.49      168.96    109.36 o
   9   9   8       67.78      129.79     69.06 o
  10   9   8       77.86       25.35    137.93 o
 -10  10   8      203.15      233.47     62.81 o
  -9  10   8      323.24      223.64     63.95 o
  -8  10   8       15.38       49.38    116.93 o
  -7  10   8        0.23      129.22    105.20 o
  -6  10   8       57.25       63.38    104.06 o
  -5  10   8      271.09      143.60     53.92 o
  -4  10   8      388.68      337.35     58.27 o
  -3  10   8        5.38      100.47     98.76 o
  -2  10   8      865.43      768.53     83.06 o
  -1  10   8      623.93      714.99     53.54 o
   0  10   8     1003.61     1237.94     62.06 o
   1  10   8      224.18      146.06     77.38 o
   2  10   8      102.20      101.60    123.74 o
   3  10   8      267.11      248.80     50.52 o
   4  10   8      569.15      496.65     65.46 o
   5  10   8       30.01      156.47    105.95 o
   6  10   8       54.73       43.71    107.66 o
   7  10   8       25.36      153.06    129.41 o
   8  10   8      153.77       49.38    122.22 o
   9  10   8       59.64       83.25    142.47 o
  -9  11   8       16.09      161.96    106.90 o
  -8  11   8       71.54      221.18    120.52 o
  -7  11   8      343.85      379.54     71.14 o
  -6  11   8      112.07        6.81    131.31 o
  -5  11   8       19.63       40.30    114.47 o
  -4  11   8       78.76        4.73    112.76 o
  -3  11   8      161.86       65.09    123.36 o
  -2  11   8       72.85      100.28    104.44 o
  -1  11   8      122.41      115.98     70.95 o
   0  11   8       32.11       56.19     64.33 o
   1  11   8       77.22       98.38     50.71 o
   2  11   8      241.04      205.66    108.03 o
   3  11   8       23.34       50.90    100.65 o
   4  11   8       17.06       14.95    103.49 o
   5  11   8      131.38      220.23     60.73 o
   6  11   8       88.41      212.85    121.66 o
   7  11   8       19.08      210.01    106.90 o
   8  11   8       29.10       23.08    130.93 o
  -8  12   8        6.14       61.87    115.79 o
  -7  12   8       13.23      168.96    129.41 o
  -6  12   8      140.58      146.25     75.87 o
  -5  12   8      201.79      153.44    122.22 o
  -4  12   8       90.06       78.90    103.49 o
  -3  12   8        6.55       96.68     90.63 o
  -2  12   8      195.37       25.35    122.79 o
  -1  12   8      303.72      220.04     52.60 o
   0  12   8      467.44      354.18     60.36 o
   1  12   8      105.83      143.60     83.63 o
   2  12   8       12.10      108.22     98.95 o
   3  12   8       76.00       70.95    108.03 o
   4  12   8      274.18      343.21     62.25 o
   5  12   8       79.56       51.08    123.55 o
   6  12   8       38.46        5.49    109.36 o
   7  12   8        9.11       77.57    119.76 o
  -6  13   8        1.03      172.55    122.03 o
  -5  13   8        2.77       52.03    105.57 o
  -4  13   8       10.16       23.08    115.22 o
  -3  13   8        0.09       10.03    114.09 o
  -2  13   8       31.80       28.00     77.38 o
  -1  13   8       11.91       60.36     89.87 o
   0  13   8        7.30       64.71     88.55 o
   1  13   8      120.91      169.71     98.38 o
   2  13   8       16.24       65.46    118.63 o
   3  13   8        3.28      114.09     58.27 o
   4  13   8        0.02       36.52    115.03 o
   5  13   8        0.60        6.81    115.03 o
  -4  14   8       97.24       97.63    140.58 o
  -3  14   8       50.82       17.41    122.22 o
  -2  14   8        0.26      123.36    114.85 o
  -1  14   8        6.36       67.17    100.28 o
   0  14   8      105.30      204.90     52.60 o
   1  14   8       59.31      179.74    130.93 o
   2  14   8        5.84       49.95    114.47 o
   3  14   8       23.54       19.11    136.98 o
 -14   1   9      171.32      116.17    101.60 o
 -13   1   9      128.31      210.20     56.38 o
 -12   1   9       79.69      109.55    105.57 o
 -11   1   9      230.50      285.13     56.95 o
 -10   1   9      685.06      666.18     50.71 o
  -9   1   9     2277.85     2309.77     94.79 o
  -8   1   9      186.93      219.85     43.14 o
  -7   1   9      582.58      553.41     38.79 o
  -6   1   9     2115.56     2232.19     88.92 o
  -5   1   9     5936.81     5854.45    154.77 o
  -4   1   9      118.83      202.07     25.73 o
  -3   1   9     3720.30     4031.50    121.28 o
  -2   1   9       96.51       85.33     41.44 o
  -1   1   9      133.23      128.28     24.41 o
   0   1   9     4248.20     4647.91     95.17 o
   1   1   9     2791.81     2941.13     77.38 o
   2   1   9       68.21       57.71     43.33 o
   3   1   9     2820.41     3453.49    119.76 o
   4   1   9     8656.83     9070.68    203.39 o
   5   1   9     6773.00     7160.88    187.12 o
   6   1   9        4.93       75.49     63.95 o
   7   1   9      312.23      399.59     51.84 o
   8   1   9     1156.17     1031.71     54.30 o
   9   1   9      782.23      772.13     53.73 o
  10   1   9      603.07      679.99     53.92 o
  11   1   9       13.86      158.55     85.90 o
  12   1   9      250.02      214.93     56.19 o
 -14   2   9       10.23      126.39    125.06 o
 -13   2   9       53.67       78.14    117.49 o
 -12   2   9      242.98      129.98    134.33 o
 -11   2   9      997.71     1086.77     85.52 o
 -10   2   9        9.66        5.30    132.25 o
  -9   2   9      183.46       93.28    125.25 o
  -8   2   9       15.94       20.62     87.22 o
  -7   2   9     1433.40     1291.68     78.33 o
  -6   2   9     1367.13     1416.17     91.19 o
  -5   2   9      426.41      498.92     47.11 o
  -4   2   9      282.35      266.77     40.87 o
  -3   2   9      391.75      410.76     42.19 o
  -2   2   9      576.22      548.49     39.16 o
  -1   2   9      873.44      894.73     39.35 o
   0   2   9     7051.89     8029.88    172.36 o
   1   2   9    21002.86    21317.28    303.67 o
   2   2   9     4864.79     5235.95    201.12 o
   3   2   9      697.36      946.57     59.41 o
   4   2   9       11.34      104.82     70.76 o
   5   2   9     1744.84     1623.35     89.30 o
   6   2   9      642.55      652.18     59.22 o
   7   2   9      873.87      949.79     69.25 o
   8   2   9      490.39      539.60     70.19 o
   9   2   9      370.14      287.40    152.31 o
  10   2   9        1.17      102.74    122.79 o
  11   2   9       40.56       72.46    132.25 o
  12   2   9       10.83       54.49    139.44 o
 -14   3   9      108.43      138.87    133.58 o
 -13   3   9       85.17      126.76    125.82 o
 -12   3   9        2.64       70.38    128.47 o
 -11   3   9       38.19        5.49    133.01 o
 -10   3   9        2.87       39.92     99.14 o
  -9   3   9     1516.37     1576.61     95.74 o
  -8   3   9      857.84      720.86     69.06 o
  -7   3   9       70.12      117.87     90.25 o
  -6   3   9     2140.48     2215.73    115.79 o
  -5   3   9     1270.37     1157.91     70.38 o
  -4   3   9     3068.33     2803.01    153.06 o
  -3   3   9      736.24      669.01     47.30 o
  -2   3   9       44.16        6.62     72.84 o
  -1   3   9     5064.83     4588.88    134.33 o
   0   3   9    16822.09    18265.47    281.91 o
   1   3   9     6001.05     5434.23    148.90 o
   2   3   9     2098.42     2372.77    154.39 o
   3   3   9      319.19      357.78     43.52 o
   4   3   9     1048.10     1103.99     66.41 o
   5   3   9     1102.47     1097.37     70.00 o
   6   3   9      115.27       44.27    135.47 o
   7   3   9      823.14      769.29     69.25 o
   8   3   9      134.23      173.12    110.49 o
   9   3   9      338.34      257.69    150.60 o
  10   3   9       44.49       30.46    126.58 o
  11   3   9        6.98       81.36    123.55 o
  12   3   9       99.86       59.03    126.01 o
 -13   4   9        9.83       14.57    121.28 o
 -12   4   9      292.87      331.10     74.17 o
 -11   4   9      675.94      837.59     77.95 o
 -10   4   9      302.15      204.53     62.63 o
  -9   4   9      502.92      498.17     59.60 o
  -8   4   9      138.78      143.79    105.76 o
  -7   4   9     2366.15     2327.36    126.39 o
  -6   4   9     5576.52     5635.73    245.20 o
  -5   4   9       62.95      100.09     80.22 o
  -4   4   9     2282.73     2115.08    104.82 o
  -3   4   9     2403.39     2264.17    105.95 o
  -2   4   9        9.88       33.49     63.57 o
  -1   4   9     1400.48     1494.31     61.68 o
   0   4   9      312.08      436.11     34.06 o
   1   4   9    12456.02    11901.31    233.66 o
   2   4   9     1268.68     1340.87     75.49 o
   3   4   9     1061.50     1400.84     89.11 o
   4   4   9      134.86      171.42     90.63 o
   5   4   9     1184.84     1244.75     82.87 o
   6   4   9     1866.10     2071.94    124.31 o
   7   4   9      296.12      334.89     55.25 o
   8   4   9      310.38       75.30    139.82 o
   9   4   9      231.10       83.25    128.09 o
  10   4   9       78.67      161.20    121.66 o
  11   4   9      175.62      255.80     65.27 o
  12   4   9       26.61       56.19    122.79 o
 -13   5   9       27.21       29.33    123.55 o
 -12   5   9        2.01      143.41     91.57 o
 -11   5   9        0.10        2.65    122.60 o
 -10   5   9        0.55       84.19    107.09 o
  -9   5   9      500.65      423.62     68.30 o
  -8   5   9      426.48      475.27     62.25 o
  -7   5   9        0.04      106.52     85.71 o
  -6   5   9       14.25        5.49     80.41 o
  -5   5   9       39.44        3.03     78.90 o
  -4   5   9     1080.00      920.46     61.11 o
  -3   5   9      794.09     1114.39     69.63 o
  -2   5   9       24.06       99.52     75.49 o
  -1   5   9     1539.19     1447.77     60.36 o
   0   5   9      102.38      137.17     38.79 o
   1   5   9      418.11      455.03     34.06 o
   2   5   9      348.63      410.76     45.22 o
   3   5   9      229.98      393.92     48.06 o
   4   5   9      186.58      173.12     43.52 o
   5   5   9      117.02        0.76    110.68 o
   6   5   9       74.17        3.22     87.03 o
   7   5   9      470.84      430.05     65.65 o
   8   5   9      115.27       95.74    132.25 o
   9   5   9       45.27       68.49     92.52 o
  10   5   9       25.61      132.44    124.31 o
  11   5   9       61.53       43.52    109.55 o
  12   5   9        0.32       44.08    120.14 o
 -13   6   9        6.59       58.84    125.82 o
 -12   6   9      206.84      273.77     59.03 o
 -11   6   9      241.24      260.34     66.79 o
 -10   6   9      361.53      382.56     67.73 o
  -9   6   9      104.16        2.46    134.71 o
  -8   6   9      375.05      353.62     62.06 o
  -7   6   9     1221.75     1217.32     75.87 o
  -6   6   9      570.85      739.21     59.79 o
  -5   6   9       37.12       34.25     80.41 o
  -4   6   9     1583.37     1764.30    105.20 o
  -3   6   9     5621.34     5112.02    241.42 o
  -2   6   9     3656.47     3581.76    196.77 o
  -1   6   9      980.91      980.63     43.14 o
   0   6   9      416.61      517.65     38.22 o
   1   6   9     1597.11     1589.10     68.30 o
   2   6   9     3119.18     3001.11    194.50 o
   3   6   9     2952.24     2874.34    136.22 o
   4   6   9        0.81       15.14     80.22 o
   5   6   9      759.55      650.85     66.60 o
   6   6   9      935.42      987.06     73.22 o
   7   6   9      919.39      864.27     71.71 o
   8   6   9        7.61      242.93    135.09 o
   9   6   9      506.49      283.42     70.38 o
  10   6   9      248.54      246.34     65.84 o
  11   6   9      132.04       42.38    139.06 o
 -12   7   9        0.61      155.14    110.30 o
 -11   7   9        0.84       36.89    109.36 o
 -10   7   9        4.72      167.25    123.36 o
  -9   7   9       40.83       70.95    130.36 o
  -8   7   9       66.95      141.33    116.17 o
  -7   7   9       81.98       34.25    102.74 o
  -6   7   9       54.90       99.52    100.47 o
  -5   7   9        2.39       73.79     94.03 o
  -4   7   9       10.27       75.11     87.41 o
  -3   7   9      363.31      466.38     52.03 o
  -2   7   9       42.00      101.79     46.92 o
  -1   7   9        0.26       92.33     70.00 o
   0   7   9      108.26      107.28     72.27 o
   1   7   9        0.04      100.28     56.76 o
   2   7   9      405.44      425.51     53.92 o
   3   7   9       32.86       59.03    107.47 o
   4   7   9        6.58      137.93     83.82 o
   5   7   9       12.55       82.11    102.55 o
   6   7   9       35.42       72.65    104.06 o
   7   7   9        1.24      139.25     75.11 o
   8   7   9       61.68        1.32    126.20 o
   9   7   9        2.06       13.62    121.47 o
  10   7   9        8.07       49.57     98.57 o
  11   7   9        2.95       43.71    118.82 o
 -12   8   9      207.14      179.55    148.14 o
 -11   8   9      170.78      205.09    125.25 o
 -10   8   9       27.35       60.36    149.47 o
  -9   8   9        8.14       31.97    109.74 o
  -8   8   9      381.74      351.91     67.73 o
  -7   8   9      770.49      761.72     74.55 o
  -6   8   9      511.51      435.54     64.52 o
  -5   8   9      215.28        9.46    119.20 o
  -4   8   9      522.25      528.25     60.73 o
  -3   8   9     2060.86     2073.64    129.98 o
  -2   8   9     2683.07     2473.61    148.52 o
  -1   8   9      459.43      546.41     43.52 o
   0   8   9       55.34       92.14     72.46 o
   1   8   9      551.89      538.28     45.03 o
   2   8   9      888.57      933.14     76.06 o
   3   8   9      874.83      941.65     72.46 o
   4   8   9        6.94       13.62     98.95 o
   5   8   9       33.23      136.04     99.33 o
   6   8   9      260.30      346.05     61.11 o
   7   8   9      666.03      607.15     77.76 o
   8   8   9      129.10       48.62    102.55 o
   9   8   9       67.51      124.12    144.93 o
  10   8   9       64.66      139.82     94.22 o
 -11   9   9        4.09       36.14    128.66 o
 -10   9   9        0.96       19.11    106.14 o
  -9   9   9      195.47      128.47     84.19 o
  -8   9   9       80.10       60.17    133.95 o
  -7   9   9        0.21      109.17    134.52 o
  -6   9   9       43.44      147.01     91.76 o
  -5   9   9        5.89       23.08     82.49 o
  -4   9   9       28.93       32.35     94.41 o
  -3   9   9      131.04      123.17     51.65 o
  -2   9   9        1.81       12.87    107.28 o
  -1   9   9       56.35       54.68     83.63 o
   0   9   9       18.28      101.41     69.63 o
   1   9   9       91.74      187.31     96.68 o
   2   9   9       73.84      161.01     92.33 o
   3   9   9      508.90      604.50     69.25 o
   4   9   9      492.87      464.30     62.25 o
   5   9   9        2.17       67.92    110.87 o
   6   9   9        0.27       63.38    122.98 o
   7   9   9       24.71       62.06    122.98 o
   8   9   9      107.81       57.14    141.14 o
   9   9   9      211.35      166.69    130.36 o
 -10  10   9        9.21      223.64    124.49 o
  -9  10   9        3.67      107.28    121.85 o
  -8  10   9       38.56       85.90    115.22 o
  -7  10   9       52.81       33.87    112.39 o
  -6  10   9      158.27      237.64     59.03 o
  -5  10   9       49.80       66.60     55.06 o
  -4  10   9       39.49      124.87    105.95 o
  -3  10   9      531.59      397.32     58.46 o
  -2  10   9      508.17      361.75     71.33 o
  -1  10   9       80.41      115.03     52.41 o
   0  10   9      239.28      403.57     48.06 o
   1  10   9      196.27      165.36     98.38 o
   2  10   9       41.89      118.63     95.36 o
   3  10   9       17.94      155.33     83.25 o
   4  10   9       15.28       43.52     90.82 o
   5  10   9      119.16      175.20    103.87 o
   6  10   9      176.39      306.88     66.03 o
   7  10   9       88.51        2.27    148.52 o
   8  10   9       59.54      105.38    122.60 o
   9  10   9        9.82       13.43    125.63 o
  -9  11   9      170.40      115.41     90.63 o
  -8  11   9      142.79      133.01     83.06 o
  -7  11   9       22.83      136.22     52.98 o
  -6  11   9       33.74      161.20    117.87 o
  -5  11   9      242.47      238.77     56.38 o
  -4  11   9      131.74       41.81    101.03 o
  -3  11   9       23.75      101.60     68.30 o
  -2  11   9        2.28      123.93     92.14 o
  -1  11   9      507.94      369.13     56.19 o
   0  11   9      153.66      151.17     42.95 o
   1  11   9      268.79      223.82     44.46 o
   2  11   9        6.83       69.06     66.60 o
   3  11   9       58.14       76.44    116.17 o
   4  11   9      322.05      204.15    127.33 o
   5  11   9      149.06      217.58     59.22 o
   6  11   9        4.69      175.39    106.90 o
   7  11   9        5.58      117.68    108.79 o
   8  11   9      151.94      238.77    153.63 o
  -8  12   9        8.82      139.06    108.98 o
  -7  12   9       25.98      136.04     79.84 o
  -6  12   9       23.68      134.14    140.01 o
  -5  12   9        2.53       30.65     98.38 o
  -4  12   9       26.72      149.47    102.55 o
  -3  12   9       10.56      125.82    112.95 o
  -2  12   9        1.46       94.41     97.06 o
  -1  12   9       60.54      145.31     86.28 o
   0  12   9       76.46      165.36     42.38 o
   1  12   9       39.11       29.70     76.63 o
   2  12   9       16.24       96.30     99.90 o
   3  12   9        0.27       96.30     65.09 o
   4  12   9        3.60       24.41     85.33 o
   5  12   9        1.94      113.33    127.33 o
   6  12   9       14.60      117.12    118.44 o
  -6  13   9       40.20       33.30    137.93 o
  -5  13   9      196.05       85.14    120.71 o
  -4  13   9      107.44       73.79    132.44 o
  -3  13   9       18.52       65.09    117.87 o
  -2  13   9        0.72       92.71     98.20 o
  -1  13   9      249.52      199.23     48.62 o
   0  13   9      204.86      210.01     55.06 o
   1  13   9       99.39      116.93     49.19 o
   2  13   9        7.09       42.57    120.90 o
   3  13   9      155.86      243.50     62.44 o
   4  13   9      202.34      245.96    142.85 o
   5  13   9      173.35       48.62    143.04 o
  -3  14   9        9.97      167.44    119.95 o
  -2  14   9        6.02      183.34    139.63 o
  -1  14   9       39.65       79.65    100.28 o
   0  14   9        0.14       39.35     76.44 o
   1  14   9        0.35      128.47    110.30 o
   2  14   9        1.06       65.09    114.85 o
 -14   0  10      422.98      205.85    148.71 o
 -13   0  10      224.18      185.42     63.95 o
 -12   0  10       26.52      107.28    110.87 o
 -11   0  10      183.53        6.24    132.82 o
 -10   0  10     3197.97     3251.61    168.39 o
  -9   0  10      825.03      699.67     63.76 o
  -8   0  10     1596.41     1425.25     93.84 o
  -7   0  10        0.40       99.71     90.82 o
  -6   0  10      190.37      224.39     43.33 o
  -5   0  10      656.20      622.28     48.81 o
  -4   0  10     1530.65     1528.37     95.92 o
  -3   0  10       45.82      112.95     65.27 o
  -2   0  10      168.56      144.74     35.19 o
  -1   0  10       18.02       30.65     62.81 o
   0   0  10     2911.05     2782.96    105.95 o
   1   0  10      390.87      262.99     28.57 o
   2   0  10      597.88      665.80     49.57 o
   3   0  10     6617.70     6924.76    245.96 o
   4   0  10     2709.90     2610.97    167.06 o
   5   0  10     4961.17     4470.44    216.82 o
   6   0  10     2567.44     2575.78    142.28 o
   7   0  10     1883.46     1832.60    106.90 o
   8   0  10     1895.33     1632.24     96.11 o
   9   0  10      839.96     1035.31     84.38 o
  10   0  10     1013.89     1138.04     87.41 o
  11   0  10        0.18        8.14    118.44 o
  12   0  10      105.69      125.44    121.66 o
 -14   1  10        4.71      101.79    105.01 o
 -13   1  10        0.42      127.90     89.87 o
 -12   1  10       23.22      219.28    115.03 o
 -11   1  10      291.50      200.36     95.17 o
 -10   1  10      282.50      323.53     45.98 o
  -9   1  10        1.46       63.57     72.27 o
  -8   1  10       26.99       27.06     67.17 o
  -7   1  10     1492.55     1564.50     72.27 o
  -6   1  10     1172.72     1185.91     52.60 o
  -5   1  10      772.10      710.26     36.71 o
  -4   1  10      232.78      290.61     27.24 o
  -3   1  10      273.86      348.13     37.46 o
  -2   1  10     1628.80     1581.72     58.08 o
  -1   1  10      320.45      306.88     19.11 o
   0   1  10     1690.01     1795.71     50.33 o
   1   1  10      382.72      452.19     36.52 o
   2   1  10     4311.31     5560.24    151.74 o
   3   1  10      360.42      366.48     32.16 o
   4   1  10       22.99       50.14     61.11 o
   5   1  10      208.43      252.02     48.81 o
   6   1  10      287.88      260.72     36.71 o
   7   1  10      928.52      931.63     50.52 o
   8   1  10       19.71      120.71    109.36 o
   9   1  10       14.19      168.96     50.52 o
  10   1  10        3.61      181.07     95.36 o
  11   1  10        1.30      140.58    106.52 o
  12   1  10        8.47      109.55     81.73 o
 -14   2  10      241.02      187.88    139.44 o
 -13   2  10      157.01      240.66    125.06 o
 -12   2  10       62.45      120.71    112.57 o
 -11   2  10       52.46        2.84    126.58 o
 -10   2  10      571.12      482.84     70.95 o
  -9   2  10       17.32       26.11     87.03 o
  -8   2  10      137.65      301.59     49.19 o
  -7   2  10       33.07       24.97     90.44 o
  -6   2  10      875.39      803.16     62.81 o
  -5   2  10     1044.07      981.39     62.44 o
  -4   2  10     3812.94     2892.13    160.25 o
  -3   2  10      511.29      544.14     48.44 o
  -2   2  10     1233.38     1047.42     59.60 o
  -1   2  10     4819.28     4736.46    136.04 o
   0   2  10     4470.40     5079.67    144.55 o
   1   2  10      822.89      843.08     41.25 o
   2   2  10        6.82       44.65     85.52 o
   3   2  10       73.76      106.71     81.73 o
   4   2  10     2863.24     2808.69    164.60 o
   5   2  10     1683.39     1799.30    110.68 o
   6   2  10     1454.32     1287.89     81.73 o
   7   2  10     2152.72     2184.52    136.22 o
   8   2  10      130.75      170.09     86.46 o
   9   2  10      531.86      419.08     74.17 o
  10   2  10       94.15       67.36    126.95 o
  11   2  10       67.26      191.28    129.98 o
  12   2  10      211.50      280.59     66.79 o
 -13   3  10        0.99       83.82     71.33 o
 -12   3  10       86.45       87.60    108.22 o
 -11   3  10      912.66     1033.61     84.76 o
 -10   3  10      622.15      580.28     75.11 o
  -9   3  10       56.50       70.76    124.68 o
  -8   3  10      851.39      695.31     66.79 o
  -7   3  10     2181.77     1941.96    110.87 o
  -6   3  10     1651.65     1563.37    100.84 o
  -5   3  10      136.89       20.06     90.82 o
  -4   3  10      151.33      132.25     78.33 o
  -3   3  10     4600.26     4607.05    197.53 o
  -2   3  10      676.51      715.18     45.79 o
  -1   3  10       15.76       54.11     54.49 o
   0   3  10     1649.97     1858.52     70.00 o
   1   3  10     2210.29     2306.93     89.30 o
   2   3  10     7158.66     7170.53    253.53 o
   3   3  10      559.84      537.52     53.17 o
   4   3  10       43.99        1.89     90.25 o
   5   3  10     1421.86     1402.93     86.65 o
   6   3  10     3824.57     3765.10    225.53 o
   7   3  10      765.27      693.04     70.00 o
   8   3  10      134.44       37.46    124.68 o
   9   3  10        0.47       42.95    114.66 o
  10   3  10      155.26      181.44    114.85 o
  11   3  10      201.96      194.50     72.46 o
  12   3  10        1.68        7.95    110.87 o
 -13   4  10      115.16      112.76    133.95 o
 -12   4  10       39.59      151.17     84.95 o
 -11   4  10       16.54       75.11    114.28 o
 -10   4  10       14.44      122.41    119.95 o
  -9   4  10      436.44      518.22     64.33 o
  -8   4  10      248.35       11.16    117.87 o
  -7   4  10      328.04      190.53    110.30 o
  -6   4  10     1515.21     1412.95     89.11 o
  -5   4  10     1465.27     1562.23     97.25 o
  -4   4  10      741.00      674.31     51.27 o
  -3   4  10       15.19       38.22     80.41 o
  -2   4  10     1912.18     2045.45     99.90 o
  -1   4  10     1198.21     1083.93     47.87 o
   0   4  10     2917.30     3259.37    125.44 o
   1   4  10        1.71      116.36     53.73 o
   2   4  10       51.46      107.66     82.68 o
   3   4  10     2561.75     2502.37    119.01 o
   4   4  10     2000.02     1898.63    111.25 o
   5   4  10      324.71      361.94     55.63 o
   6   4  10        0.20       66.79    101.79 o
   7   4  10      660.76      662.96     66.60 o
   8   4  10      719.33      838.35     75.68 o
   9   4  10      178.99       80.03    119.20 o
  10   4  10       80.90       78.33    120.90 o
  11   4  10       60.67        6.81    126.76 o
  12   4  10       35.19      104.63     81.36 o
 -13   5  10       23.35      193.17    102.93 o
 -12   5  10      211.81       71.52    124.68 o
 -11   5  10      185.83      150.41     88.74 o
 -10   5  10      433.66      466.76     64.52 o
  -9   5  10        6.24       59.60    110.12 o
  -8   5  10      793.63      754.34     71.90 o
  -7   5  10      676.60      734.29     68.30 o
  -6   5  10      653.76      676.39     62.44 o
  -5   5  10        3.97      170.28     97.63 o
  -4   5  10       75.05       25.54     64.90 o
  -3   5  10     5372.44     5165.19    228.93 o
  -2   5  10     2537.46     2763.28    173.31 o
  -1   5  10      629.22      669.39     36.89 o
   0   5  10        9.06       43.52     55.06 o
   1   5  10      955.54     1110.61     48.44 o
   2   5  10     1800.92     1902.61    110.12 o
   3   5  10      138.16      176.71     51.84 o
   4   5  10      441.49      335.45     52.98 o
   5   5  10       39.97      100.65    101.03 o
   6   5  10      355.56      362.32     62.63 o
   7   5  10       42.66       78.71    111.82 o
   8   5  10      223.33      229.88     66.98 o
   9   5  10       46.32       61.30    139.06 o
  10   5  10      319.50      154.77    152.87 o
  11   5  10      211.22       68.87    133.95 o
 -13   6  10       25.48      125.06    107.84 o
 -12   6  10       12.98      103.68    120.52 o
 -11   6  10       21.40      126.95    111.25 o
 -10   6  10        1.73       14.19    128.09 o
  -9   6  10      338.27      346.62     66.41 o
  -8   6  10      227.56       70.38    128.66 o
  -7   6  10      237.94      204.90    118.82 o
  -6   6  10       14.30        9.65     93.47 o
  -5   6  10        5.50       18.16     88.17 o
  -4   6  10       54.48      132.63     98.76 o
  -3   6  10       20.72       74.73     93.65 o
  -2   6  10        3.32      131.49     68.11 o
  -1   6  10      139.93       93.09     74.36 o
   0   6  10     1606.30     1765.81     76.63 o
   1   6  10     1103.13     1105.12     47.30 o
   2   6  10      927.05      921.41     65.27 o
   3   6  10     1042.02      923.68     68.68 o
   4   6  10      747.59      795.40     58.27 o
   5   6  10      385.05      371.97     52.98 o
   6   6  10      527.08      529.20     60.54 o
   7   6  10       40.77      115.41     97.06 o
   8   6  10      212.34        9.84    117.87 o
   9   6  10       15.37       79.28    124.12 o
  10   6  10       11.84      135.09     76.25 o
  11   6  10        7.55       25.73    118.25 o
 -12   7  10      168.32      166.69    117.87 o
 -11   7  10      122.18      209.82     58.46 o
 -10   7  10      186.84      229.50    122.79 o
  -9   7  10      158.06      250.88     60.36 o
  -8   7  10      969.79     1148.64     81.73 o
  -7   7  10      490.48      488.71     65.27 o
  -6   7  10       80.07       83.06     93.47 o
  -5   7  10      144.37       55.06     96.30 o
  -4   7  10      517.85      392.40     55.44 o
  -3   7  10     2238.35     1981.88    115.03 o
  -2   7  10     3393.18     3680.72    210.20 o
  -1   7  10      288.44      304.42     38.03 o
   0   7  10       35.40       62.81     48.06 o
   1   7  10       60.37      109.93     93.84 o
   2   7  10     1655.86     1612.18     99.33 o
   3   7  10      592.22      627.01     62.44 o
   4   7  10        3.27        2.27    105.20 o
   5   7  10      369.51      425.51     56.57 o
   6   7  10       10.08       13.24    103.87 o
   7   7  10      354.85      466.19     66.98 o
   8   7  10      164.48        5.30    142.66 o
   9   7  10       31.76      210.39    105.95 o
  10   7  10      139.88      203.77     59.79 o
 -11   8  10       17.08       68.87    134.14 o
 -10   8  10       34.01      157.60    109.93 o
  -9   8  10      230.70      283.99     63.95 o
  -8   8  10      107.26      201.69    105.95 o
  -7   8  10      100.08      105.38     70.95 o
  -6   8  10      154.35      121.66     57.52 o
  -5   8  10      196.98      180.12    102.93 o
  -4   8  10      658.88      614.52     65.65 o
  -3   8  10       64.64       48.81     96.49 o
  -2   8  10        3.83      108.60     95.92 o
  -1   8  10       63.24      112.20     72.84 o
   0   8  10        7.68       44.84     52.79 o
   1   8  10       23.55      151.36     67.17 o
   2   8  10       79.00       44.84     98.57 o
   3   8  10       89.61      109.17     73.98 o
   4   8  10      146.68      127.90     98.76 o
   5   8  10      159.46       94.60     64.14 o
   6   8  10       40.86       86.84     69.63 o
   7   8  10       85.76       71.33    133.95 o
   8   8  10       84.99      191.28    108.41 o
   9   8  10       43.65       28.57    137.74 o
  10   8  10        3.64       48.06    129.41 o
 -11   9  10      268.47      389.38     64.52 o
 -10   9  10       87.68       17.60    123.36 o
  -9   9  10        0.50      184.47    136.41 o
  -8   9  10      619.68      620.77     73.79 o
  -7   9  10      842.62      761.72     75.87 o
  -6   9  10      359.06      371.02     62.81 o
  -5   9  10       40.76      148.71     99.33 o
  -4   9  10      780.95      786.70     72.09 o
  -3   9  10      624.66      612.07     68.11 o
  -2   9  10     1254.17     1287.89     86.28 o
  -1   9  10       92.02      146.06     83.06 o
   0   9  10       26.86      119.01     69.63 o
   1   9  10      731.48      762.86     53.54 o
   2   9  10      564.12      482.27     68.30 o
   3   9  10      340.00      431.19     61.49 o
   4   9  10        2.92       74.36    102.93 o
   5   9  10      379.79      316.72     52.60 o
   6   9  10      280.96      310.86     65.65 o
   7   9  10      292.55      390.51     70.00 o
   8   9  10       16.78      160.63    104.63 o
   9   9  10       16.47       30.27    142.66 o
 -10  10  10      143.05      188.26    132.06 o
  -9  10  10      203.25      246.34     61.30 o
  -8  10  10      178.49      224.96     64.14 o
  -7  10  10       16.23      108.41    112.01 o
  -6  10  10      202.99      323.91     63.76 o
  -5  10  10      446.66      364.78     60.36 o
  -4  10  10      647.15      629.85     65.46 o
  -3  10  10      159.11       23.46    100.09 o
  -2  10  10       24.58      113.90    109.55 o
  -1  10  10      203.07      275.29     52.41 o
   0  10  10      274.41      361.56     65.27 o
   1  10  10       30.65       84.01     48.25 o
   2  10  10        0.19      107.28     93.47 o
   3  10  10      279.21      386.92     56.00 o
   4  10  10      375.92      252.02    143.41 o
   5  10  10       56.17       67.17    112.95 o
   6  10  10        0.09       62.81    108.03 o
   7  10  10       85.48       53.54    136.79 o
   8  10  10      176.21      119.95    126.01 o
  -9  11  10       18.58       55.44    102.36 o
  -8  11  10       69.45      114.85    127.71 o
  -7  11  10      238.46      369.13     70.19 o
  -6  11  10      137.32       75.11    135.85 o
  -5  11  10        5.26       58.65    109.55 o
  -4  11  10       52.40      112.20     49.57 o
  -3  11  10       56.31      136.04    100.65 o
  -2  11  10       96.15      160.44    101.41 o
  -1  11  10       90.27      131.68     65.27 o
   0  11  10        0.18       64.71     68.11 o
   1  11  10      260.26      109.93     54.30 o
   2  11  10      303.77      147.77    108.98 o
   3  11  10       32.67      101.41    100.84 o
   4  11  10        0.54       49.38    117.12 o
   5  11  10      101.36      137.93    146.25 o
   6  11  10       98.00       95.55    114.85 o
   7  11  10       18.49       43.33    124.49 o
  -8  12  10        6.37      140.58    110.12 o
  -7  12  10       41.26       16.84    137.17 o
  -6  12  10      136.18      264.88     61.87 o
  -5  12  10      323.25      263.94    136.41 o
  -4  12  10      327.46      366.48     57.14 o
  -3  12  10       19.79       83.63    106.71 o
  -2  12  10      104.70       14.00    103.87 o
  -1  12  10      454.12      421.73     48.25 o
   0  12  10      607.30      644.04     48.44 o
   1  12  10      191.26      129.22    119.76 o
   2  12  10        1.25       14.57    102.55 o
   3  12  10      110.44      115.22    132.06 o
   4  12  10      230.87      329.59     66.79 o
   5  12  10      202.25      164.42    143.23 o
   6  12  10       38.78       90.44    119.20 o
  -6  13  10        6.46      138.31    136.41 o
  -5  13  10       14.88      103.49    117.49 o
  -4  13  10       35.63      199.04    114.66 o
  -3  13  10        0.03      130.36    109.17 o
  -2  13  10        1.98       81.17     98.95 o
  -1  13  10       32.60       71.71     87.60 o
   0  13  10       40.92       61.68     87.41 o
   1  13  10       11.78      146.25     69.25 o
   2  13  10       16.52      200.36    115.41 o
   3  13  10        0.06       15.70    104.44 o
   4  13  10        0.04       23.65    134.14 o
  -3  14  10        5.42       29.70    105.95 o
  -2  14  10        0.48      281.53    147.96 o
  -1  14  10       17.13      129.79     88.36 o
   0  14  10       60.13       75.30     92.71 o
   1  14  10       44.59      121.28     86.84 o
 -14   1  11       99.71      164.60    101.98 o
 -13   1  11      337.24      312.37     56.95 o
 -12   1  11      257.27      279.64     50.90 o
 -11   1  11       29.90      167.44     89.68 o
 -10   1  11     1816.06     1681.05     73.41 o
  -9   1  11     5327.25     4922.44    190.53 o
  -8   1  11     2421.26     2301.06     91.95 o
  -7   1  11      112.54      119.01     37.84 o
  -6   1  11      372.68      442.16     35.00 o
  -5   1  11     1706.42     1432.06     64.71 o
  -4   1  11     1482.44     1261.78     54.68 o
  -3   1  11      246.11      247.85     37.65 o
  -2   1  11      454.18      424.00     28.95 o
  -1   1  11     3144.92     2869.23     80.03 o
   0   1  11     4208.57     4779.22    101.03 o
   1   1  11    11908.25    13113.34    172.17 o
   2   1  11       29.62       16.84     58.46 o
   3   1  11     2855.35     3065.81    123.36 o
   4   1  11     4254.33     4160.91    148.14 o
   5   1  11     4489.47     4135.94    161.77 o
   6   1  11        0.41      115.98     85.33 o
   7   1  11       20.83       89.68     77.76 o
   8   1  11     2214.34     1982.45     83.63 o
   9   1  11     1021.55     1159.61     61.49 o
  10   1  11      131.83      182.77     86.46 o
  11   1  11       91.84      143.41     72.84 o
  12   1  11      121.74      230.45    123.17 o
 -14   2  11        2.16      175.58    147.77 o
 -13   2  11       48.69      116.74    119.95 o
 -12   2  11      256.36      115.22    123.36 o
 -11   2  11      354.22      379.16     69.25 o
 -10   2  11        3.01      149.09    112.57 o
  -9   2  11        4.99       98.57     65.84 o
  -8   2  11      229.20      206.42    111.25 o
  -7   2  11     1045.21     1151.67     66.98 o
  -6   2  11      681.34      828.32     58.46 o
  -5   2  11       97.25      157.04     82.30 o
  -4   2  11     2220.40     2320.36    155.33 o
  -3   2  11      772.16      644.23     48.62 o
  -2   2  11     1894.10     1855.12    124.31 o
  -1   2  11      157.87      153.06     78.14 o
   0   2  11     1109.26     1140.69     52.41 o
   1   2  11     2370.16     2428.21     91.57 o
   2   2  11      466.22      420.97     45.60 o
   3   2  11        7.87       30.84     66.98 o
   4   2  11       23.64        4.54     97.25 o
   5   2  11     1058.54     1101.15     71.90 o
   6   2  11     1214.23     1203.32     77.38 o
   7   2  11      198.69       24.79    142.28 o
   8   2  11      130.84       23.08    108.03 o
   9   2  11       84.33       60.92    140.77 o
  10   2  11        0.72      102.93    120.52 o
  11   2  11       15.89       45.03    131.87 o
  12   2  11       19.91      241.80    126.20 o
 -13   3  11       64.14      182.96    104.63 o
 -12   3  11       36.22      110.12    128.66 o
 -11   3  11      130.85      106.14    123.74 o
 -10   3  11      102.77      179.17     56.95 o
  -9   3  11      696.63      626.63     78.33 o
  -8   3  11        3.80       75.68     90.25 o
  -7   3  11      119.50       19.68    109.74 o
  -6   3  11     1659.01     1746.14    117.49 o
  -5   3  11      859.38      802.21     56.00 o
  -4   3  11     3871.24     3371.18    178.42 o
  -3   3  11      311.77      301.02     43.33 o
  -2   3  11      699.77      700.80     48.25 o
  -1   3  11     8615.92     7910.87    187.69 o
   0   3  11     3097.69     3500.22    127.90 o
   1   3  11     3850.20     3756.21    135.09 o
   2   3  11        9.30       99.90     91.76 o
   3   3  11      506.76      548.12     52.03 o
   4   3  11     1174.64     1129.72     71.14 o
   5   3  11      525.78      513.87     57.52 o
   6   3  11        0.21       53.54    118.63 o
   7   3  11       57.09      152.87     99.14 o
   8   3  11      461.23      470.54     71.71 o
   9   3  11      360.02      429.49     68.11 o
  10   3  11       21.44      339.05    138.12 o
  11   3  11       31.24      220.23    131.87 o
  12   3  11       78.97      120.71    150.79 o
 -13   4  11       13.71       48.81    111.06 o
 -12   4  11      343.60      416.43     66.60 o
 -11   4  11      903.40      960.20     81.55 o
 -10   4  11       40.87       69.06    110.12 o
  -9   4  11      202.02      214.55    111.25 o
  -8   4  11      682.77      791.24     65.84 o
  -7   4  11     3423.54     3386.51    209.45 o
  -6   4  11      572.73      426.46     57.14 o
  -5   4  11       65.64      107.28    102.55 o
  -4   4  11     1519.26     1387.60     80.79 o
  -3   4  11      713.82      548.49     52.41 o
  -2   4  11     3022.47     3109.71    172.93 o
  -1   4  11      107.74       70.38     49.57 o
   0   4  11      671.98      830.97     40.49 o
   1   4  11      873.51      940.90     40.87 o
   2   4  11      424.15      379.92     50.33 o
   3   4  11      199.36      178.42    100.65 o
   4   4  11       49.88        8.51     88.17 o
   5   4  11      473.82      500.06     59.98 o
   6   4  11     1886.01     1843.95    121.85 o
   7   4  11       71.46        7.19    112.01 o
   8   4  11        1.82      132.06    123.36 o
   9   4  11        3.78       24.41    123.17 o
  10   4  11      101.79      186.36    125.63 o
  11   4  11       72.25        7.76    110.30 o
 -13   5  11        7.01       15.33     98.95 o
 -12   5  11        1.24      121.85    108.98 o
 -11   5  11       81.83      144.36    119.95 o
 -10   5  11        5.45       88.55    105.76 o
  -9   5  11      683.78     1033.98     73.22 o
  -8   5  11       52.58       77.76    108.79 o
  -7   5  11      297.11      252.58     56.95 o
  -6   5  11       36.48       39.73     91.38 o
  -5   5  11      686.90      747.15     62.44 o
  -4   5  11     1869.48     1566.58    105.38 o
  -3   5  11     1712.41     1590.23     88.55 o
  -2   5  11      296.59      251.07     45.03 o
  -1   5  11      634.16      626.44     38.60 o
   0   5  11      122.71      122.60     48.81 o
   1   5  11      256.72      263.37     33.30 o
   2   5  11      511.43      592.20     54.30 o
   3   5  11      633.52      749.24     62.44 o
   4   5  11       77.92       86.46     83.82 o
   5   5  11      161.46      206.61     48.44 o
   6   5  11      233.23      203.20    114.09 o
   7   5  11      103.73      148.52     51.08 o
   8   5  11       95.70       47.30    118.82 o
   9   5  11      213.59      115.60    115.03 o
  10   5  11        5.78       50.33    110.68 o
  11   5  11        2.37      144.74    110.87 o
 -12   6  11      330.49       84.95    148.52 o
 -11   6  11      157.03      191.09    121.85 o
 -10   6  11       59.91      122.22    122.60 o
  -9   6  11        3.44       35.19    118.82 o
  -8   6  11     1007.50     1018.66     80.41 o
  -7   6  11     1222.24     1189.51     77.76 o
  -6   6  11      577.12      507.25     60.92 o
  -5   6  11      225.91      191.09     46.92 o
  -4   6  11     2553.33     2391.50    133.01 o
  -3   6  11     3678.20     3950.14    218.91 o
  -2   6  11     1063.30     1219.21     75.87 o
  -1   6  11      206.93      253.53     33.49 o
   0   6  11       22.75      160.06     79.09 o
   1   6  11      808.73      672.61     45.03 o
   2   6  11     1046.41      953.38     69.06 o
   3   6  11     1424.33     1217.89     73.98 o
   4   6  11       55.22       20.24     75.87 o
   5   6  11      178.01      194.88    105.01 o
   6   6  11     1330.61     1261.03     83.82 o
   7   6  11      371.12      285.13     65.65 o
   8   6  11       50.42       26.87    124.12 o
   9   6  11      110.56       97.06     87.22 o
  10   6  11      329.23        3.59    140.01 o
  11   6  11      103.63      193.55     59.22 o
 -12   7  11        2.42       56.57    123.55 o
 -11   7  11        0.46      112.01    102.55 o
 -10   7  11        0.08      107.66     82.11 o
  -9   7  11        6.25       66.60    128.66 o
  -8   7  11      170.95      274.72     63.19 o
  -7   7  11       67.75      129.22     66.22 o
  -6   7  11        7.41      139.44     96.87 o
  -5   7  11       53.41       99.33     78.33 o
  -4   7  11       57.68       69.06    105.57 o
  -3   7  11      165.81       81.92    111.25 o
  -2   7  11      801.00      879.97     66.98 o
  -1   7  11       11.36      124.31     77.95 o
   0   7  11        0.27      231.20     92.71 o
   1   7  11      210.22      204.15     47.87 o
   2   7  11        1.05      138.31    108.22 o
   3   7  11      130.63      106.33     94.60 o
   4   7  11        0.08        8.89     95.92 o
   5   7  11       23.79       46.54     98.01 o
   6   7  11       19.38       20.81    102.93 o
   7   7  11       21.88       12.30    124.68 o
   8   7  11        2.00       18.73    108.41 o
   9   7  11        0.32       76.82    112.20 o
  10   7  11        2.11      321.45    131.87 o
 -11   8  11       28.39      207.55    112.95 o
 -10   8  11        5.06        6.05    113.14 o
  -9   8  11       43.06       83.25    110.30 o
  -8   8  11      295.98      330.72     66.98 o
  -7   8  11      458.62      483.60     67.73 o
  -6   8  11      348.05      407.54     60.36 o
  -5   8  11       66.96       40.87    112.01 o
  -4   8  11      469.06      229.88    126.76 o
  -3   8  11     1180.10     1097.37     76.25 o
  -2   8  11      492.90      574.98     63.95 o
  -1   8  11      300.37      138.12     81.92 o
   0   8  11      561.94      594.85     50.52 o
   1   8  11      515.45      544.52     47.87 o
   2   8  11      338.85      424.19     62.81 o
   3   8  11      405.31      461.65     63.19 o
   4   8  11       66.29       43.52     96.87 o
   5   8  11      180.16      140.95     73.22 o
   6   8  11      407.38      458.24     67.73 o
   7   8  11      214.91      289.29     67.92 o
   8   8  11       59.40       87.03    131.87 o
   9   8  11       33.77      209.26    121.28 o
  10   8  11      102.11       13.24    158.36 o
 -11   9  11        3.26      116.93    119.39 o
 -10   9  11       46.18      108.03    120.33 o
  -9   9  11      274.67      266.40     76.82 o
  -8   9  11        0.64      173.31    110.49 o
  -7   9  11       11.86      122.22    120.14 o
  -6   9  11       39.77       38.22     99.52 o
  -5   9  11       71.36       30.27     84.01 o
  -4   9  11      142.23      160.82    130.74 o
  -3   9  11      129.82      171.04     55.81 o
  -2   9  11        5.50      102.55     64.71 o
  -1   9  11        5.68       48.25    103.49 o
   0   9  11      157.75      189.20     95.92 o
   1   9  11       17.96       49.00    104.63 o
   2   9  11      131.38       30.65    132.82 o
   3   9  11      235.38      169.90     49.57 o
   4   9  11      346.38      320.13     56.00 o
   5   9  11        3.89       66.60     99.33 o
   6   9  11       37.58       20.81    105.20 o
   7   9  11       22.51      113.90     80.98 o
   8   9  11      232.92      177.09    127.90 o
   9   9  11      255.63      236.88    124.49 o
 -10  10  11        3.40      137.55    107.66 o
  -9  10  11       24.72      205.28    111.63 o
  -8  10  11        5.69       45.98    132.82 o
  -7  10  11      106.54      212.09     61.87 o
  -6  10  11       37.02       99.90    137.36 o
  -5  10  11       69.92      143.60     74.36 o
  -4  10  11      150.13      144.93     90.82 o
  -3  10  11      266.29      141.71    114.28 o
  -2  10  11      272.01      212.85    116.74 o
  -1  10  11        2.55      129.22     67.73 o
   0  10  11       61.98       33.30     68.68 o
   1  10  11      416.60      314.07     53.54 o
   2  10  11      372.14      320.32     52.22 o
   3  10  11      104.88       17.22    110.49 o
   4  10  11        3.70        3.03     99.14 o
   5  10  11        3.21      151.93     80.41 o
   6  10  11       42.09       66.79    127.33 o
   7  10  11      123.09      175.39    113.90 o
   8  10  11       30.08       71.90    120.52 o
  -9  11  11       38.11      157.42    143.23 o
  -8  11  11       48.12      159.87    104.82 o
  -7  11  11        9.74       40.30    133.39 o
  -6  11  11       66.04       34.62    114.09 o
  -5  11  11      380.43      431.57     63.95 o
  -4  11  11      277.90      191.85    120.71 o
  -3  11  11       95.76       95.74    106.52 o
  -2  11  11       67.08       19.68     94.22 o
  -1  11  11      177.19      167.82     45.98 o
   0  11  11      398.99      233.47     60.17 o
   1  11  11      308.58      185.80     49.38 o
   2  11  11        1.76        2.84     94.03 o
   3  11  11       44.07        6.05    113.52 o
   4  11  11      336.75      463.92     64.33 o
   5  11  11       58.37      214.93     53.35 o
   6  11  11        4.24      211.53    131.87 o
   7  11  11       35.19       39.35    138.31 o
  -7  12  11        7.49      136.04    136.60 o
  -6  12  11       58.88      127.90     86.46 o
  -5  12  11        0.17       25.73    117.68 o
  -4  12  11        0.75      149.66     86.09 o
  -3  12  11       62.72      154.58     46.17 o
  -2  12  11       19.24        0.57     71.52 o
  -1  12  11        6.39       36.33     84.38 o
   0  12  11        2.65       28.57     83.82 o
   1  12  11       35.91       90.25     76.06 o
   2  12  11        9.82       34.43     92.71 o
   3  12  11        0.66       17.97    134.90 o
   4  12  11        1.69       90.63    133.39 o
   5  12  11        0.27       55.06    125.63 o
   6  12  11       14.21      108.60    139.25 o
  -5  13  11      103.90      204.53     70.57 o
  -4  13  11       50.58      218.53    111.82 o
  -3  13  11       40.30      122.60    104.25 o
  -2  13  11       95.62       68.11    123.36 o
  -1  13  11      170.43      133.95    108.79 o
   0  13  11      414.12      422.49     49.76 o
   1  13  11      109.96      123.55     55.44 o
   2  13  11        6.65      162.52    135.66 o
   3  13  11      107.48        0.76    126.01 o
   4  13  11      247.95      413.03     71.52 o
  -2  14  11        0.44       54.49    122.22 o
  -1  14  11        3.42       88.17     81.36 o
   0  14  11       25.17      115.79     60.54 o
 -14   0  12      267.51      196.58    151.36 o
 -13   0  12      104.97      130.17     99.90 o
 -12   0  12       98.55      143.98    100.09 o
 -11   0  12      633.78      439.89     70.57 o
 -10   0  12      535.75      526.55     69.25 o
  -9   0  12      101.97       86.09    131.31 o
  -8   0  12     1356.39     1448.33     90.44 o
  -7   0  12      288.36      154.96    103.68 o
  -6   0  12      141.60      113.52     85.33 o
  -5   0  12     3431.50     3765.86    192.23 o
  -4   0  12      159.78      192.99     38.79 o
  -3   0  12     4502.06     4673.83    201.12 o
  -2   0  12     1832.24     1717.95     96.49 o
  -1   0  12     3666.76     3996.68    132.44 o
   0   0  12     6831.16     7647.32    185.42 o
   1   0  12      509.01      562.12     35.38 o
   2   0  12        0.54       29.89     68.30 o
   3   0  12       32.32       93.47     86.65 o
   4   0  12     3790.15     3652.90    205.09 o
   5   0  12     4204.98     4412.74    238.39 o
   6   0  12      857.01     1061.80     70.95 o
   7   0  12      182.55      201.12     53.54 o
   8   0  12       36.61       66.22    103.68 o
   9   0  12      451.10      592.20     71.33 o
  10   0  12      689.86      655.96     77.00 o
  11   0  12        2.72       35.00    106.71 o
  12   0  12      258.96      422.11     61.68 o
 -14   1  12        8.53      164.60    117.49 o
 -13   1  12       14.23      122.79     80.41 o
 -12   1  12        3.09       78.52     69.63 o
 -11   1  12       69.88      118.25    115.79 o
 -10   1  12      138.71      133.01     72.46 o
  -9   1  12       34.33      119.76     80.79 o
  -8   1  12       56.81      117.12    105.76 o
  -7   1  12      239.83      253.34     45.22 o
  -6   1  12      389.57      304.42     35.76 o
  -5   1  12      300.10      279.26     32.73 o
  -4   1  12       10.53      120.71     49.19 o
  -3   1  12       42.99       81.36     32.54 o
  -2   1  12       61.37      121.85     48.25 o
  -1   1  12       54.63       60.92     44.27 o
   0   1  12       72.45      101.60     42.38 o
   1   1  12      265.73      212.85     33.30 o
   2   1  12       26.96       59.03     59.60 o
   3   1  12       46.21      118.82     63.00 o
   4   1  12       47.90       97.82     62.63 o
   5   1  12      658.92      705.53     45.41 o
   6   1  12      133.77      202.63     45.22 o
   7   1  12      140.29      147.77     98.76 o
   8   1  12      215.55      283.04     55.63 o
   9   1  12       12.40      119.01     97.06 o
  10   1  12       64.27      128.28     48.44 o
  11   1  12       45.16      165.17    101.41 o
  12   1  12        0.05       69.06    108.60 o
 -13   2  12       67.69        1.14    134.71 o
 -12   2  12        5.68      151.55    112.20 o
 -11   2  12       62.93       68.68    120.71 o
 -10   2  12       27.00      177.85    119.39 o
  -9   2  12       21.52       71.90     94.22 o
  -8   2  12      466.14      486.81     61.11 o
  -7   2  12      198.08      116.17    110.12 o
  -6   2  12      859.47      871.46     60.54 o
  -5   2  12     2664.87     2664.14    173.12 o
  -4   2  12      395.91      314.07     42.38 o
  -3   2  12      797.44      800.13     52.60 o
  -2   2  12      228.62      115.41     88.17 o
  -1   2  12     6484.11     6471.81    174.06 o
   0   2  12     5306.64     5106.73    165.17 o
   1   2  12      230.72      243.50     42.76 o
   2   2  12      699.78      711.96     56.00 o
   3   2  12     1353.65     1280.70     79.84 o
   4   2  12     2896.75     2723.55    129.79 o
   5   2  12     1087.79      984.98     70.19 o
   6   2  12        3.18       78.52    100.47 o
   7   2  12      303.28      114.28    131.12 o
   8   2  12      652.23      786.70     74.17 o
   9   2  12      376.99      348.51     72.27 o
  10   2  12       40.72       70.19    138.12 o
  11   2  12       32.29      103.11    105.38 o
  12   2  12      272.79      227.23     73.03 o
 -13   3  12        0.45      155.14    129.41 o
 -12   3  12       55.47       36.52    138.68 o
 -11   3  12      369.64      258.64    157.79 o
 -10   3  12      355.67      154.77    125.06 o
  -9   3  12       51.18       30.27    112.01 o
  -8   3  12       25.63       67.17     92.14 o
  -7   3  12     2532.82     2169.95    127.71 o
  -6   3  12     1286.14     1434.52     82.30 o
  -5   3  12       18.06       26.87     83.44 o
  -4   3  12     2116.53     2181.68    115.22 o
  -3   3  12      778.84      862.95     53.54 o
  -2   3  12     3603.25     3309.13    176.34 o
  -1   3  12        1.31       45.98     60.92 o
   0   3  12       67.98      104.63     48.81 o
   1   3  12     1549.96     1487.88     64.90 o
   2   3  12      659.11      688.50     53.54 o
   3   3  12      343.15      444.62     51.08 o
   4   3  12        3.29      108.98     96.49 o
   5   3  12      202.06      213.42     50.52 o
   6   3  12       14.05       62.81     68.49 o
   7   3  12      870.22      875.24     73.22 o
   8   3  12       49.73       76.25     94.22 o
   9   3  12        9.48      175.39    104.06 o
  10   3  12      103.62       27.43    126.01 o
  11   3  12      180.60      201.88    123.74 o
 -13   4  12        2.22        9.08    114.85 o
 -12   4  12        2.37       53.17     98.95 o
 -11   4  12        3.54       21.95    124.87 o
 -10   4  12       40.89       22.33     83.82 o
  -9   4  12      890.30      905.33     75.11 o
  -8   4  12       59.43      119.01    111.44 o
  -7   4  12       17.31      103.49     98.76 o
  -6   4  12     1208.17     1226.59     76.06 o
  -5   4  12     3265.86     3136.57    182.20 o
  -4   4  12     3657.09     3492.08    202.07 o
  -3   4  12      120.45      170.28     89.30 o
  -2   4  12      558.45      523.90     52.60 o
  -1   4  12     1245.78     1127.64     48.44 o
   0   4  12     2167.21     2419.12     99.14 o
   1   4  12      908.06      866.35     43.33 o
   2   4  12      174.37       43.71     99.14 o
   3   4  12      738.53      703.83     62.81 o
   4   4  12     1920.46     1964.85    128.28 o
   5   4  12      262.26      233.10     60.36 o
   6   4  12      110.21      114.47    105.38 o
   7   4  12     1104.20     1054.42     78.52 o
   8   4  12     1018.92     1021.69     84.76 o
   9   4  12      247.16      236.50     62.63 o
  10   4  12        5.45       56.19    104.82 o
  11   4  12        2.09      104.44     77.19 o
 -13   5  12       73.35      119.39    149.28 o
 -12   5  12      182.21      115.79     77.38 o
 -11   5  12      364.43      530.52     71.71 o
 -10   5  12      139.05       20.06    136.98 o
  -9   5  12      470.21      430.24     75.68 o
  -8   5  12      466.63      476.22     67.36 o
  -7   5  12      268.23      169.71     57.90 o
  -6   5  12      742.98      830.21     66.03 o
  -5   5  12      111.74       36.14    100.28 o
  -4   5  12      200.09      230.83     44.84 o
  -3   5  12     3420.21     3678.83    210.20 o
  -2   5  12     1750.58     1585.69     86.46 o
  -1   5  12      229.62      218.53     47.49 o
   0   5  12     2104.31     2303.71    102.93 o
   1   5  12     2261.68     2270.41     88.55 o
   2   5  12     1073.15     1029.25     67.92 o
   3   5  12      150.05      154.01     49.38 o
   4   5  12       23.55       20.06    100.47 o
   5   5  12      134.87       28.19    111.63 o
   6   5  12       12.40       28.38    110.87 o
   7   5  12      664.93      745.64     76.44 o
   8   5  12       55.98      111.63    112.95 o
   9   5  12       34.63       36.89    103.87 o
  10   5  12      122.98      186.74     56.95 o
  11   5  12      224.47      211.72     68.49 o
 -12   6  12       38.60       57.71    125.63 o
 -11   6  12        0.06      163.09    105.57 o
 -10   6  12      175.72      214.74    120.90 o
  -9   6  12      135.59      241.04    126.20 o
  -8   6  12      140.46      295.91     62.44 o
  -7   6  12      122.77       45.98    120.33 o
  -6   6  12      135.01      185.04    113.52 o
  -5   6  12      181.30      142.85     91.19 o
  -4   6  12      789.51      793.89     66.98 o
  -3   6  12      449.62      459.76     55.25 o
  -2   6  12       53.70      130.36     87.41 o
  -1   6  12      640.90      625.12     41.81 o
   0   6  12      232.62      238.20     47.30 o
   1   6  12      117.98      112.95     65.09 o
   2   6  12      572.65      753.97     63.95 o
   3   6  12      426.96      432.14     59.22 o
   4   6  12       39.79       56.57     98.95 o
   5   6  12       75.75       57.71     80.41 o
   6   6  12      110.54       41.44    125.44 o
   7   6  12      260.64        1.32    125.25 o
   8   6  12      260.16      192.23    130.36 o
   9   6  12       67.66      115.41    133.20 o
  10   6  12        1.25       56.76    123.74 o
 -12   7  12      156.88      138.50     63.38 o
 -11   7  12      149.49      126.39    104.82 o
 -10   7  12       27.21      126.95    111.44 o
  -9   7  12      366.44      547.17     69.63 o
  -8   7  12     1535.09     1813.68    116.17 o
  -7   7  12      750.35      683.21     68.30 o
  -6   7  12      336.88      320.70     64.90 o
  -5   7  12       18.22       10.60     98.95 o
  -4   7  12      708.75      594.28     61.49 o
  -3   7  12     1910.10     1903.74    126.76 o
  -2   7  12       44.86       67.36    104.44 o
  -1   7  12        2.64       55.06     84.01 o
   0   7  12       63.29       99.90     71.33 o
   1   7  12     1470.15     1540.10     65.84 o
   2   7  12      558.85      622.09     65.65 o
   3   7  12      131.84        3.41    110.49 o
   4   7  12       71.56      114.85     97.44 o
   5   7  12      149.39      139.25    113.14 o
   6   7  12      125.41      209.63     55.06 o
   7   7  12      406.02      509.90     73.22 o
   8   7  12       71.68       59.41    130.74 o
   9   7  12       72.74      121.47     66.79 o
  10   7  12      184.34      227.61     67.92 o
 -11   8  12       22.09       90.44     84.38 o
 -10   8  12        0.59       13.24    104.44 o
  -9   8  12      183.66      150.98    130.74 o
  -8   8  12      181.93      165.17    118.63 o
  -7   8  12       76.96       89.11    121.28 o
  -6   8  12        4.67       83.25     96.87 o
  -5   8  12      328.12      176.52    108.60 o
  -4   8  12      201.85       72.65    110.30 o
  -3   8  12      222.15      218.72     58.08 o
  -2   8  12       24.43       66.98    100.28 o
  -1   8  12      103.06      113.33     69.06 o
   0   8  12      255.06      212.85     54.11 o
   1   8  12       11.17      117.12     84.95 o
   2   8  12       36.01       95.17     99.33 o
   3   8  12      230.66      277.75     57.71 o
   4   8  12      258.67      116.36    119.01 o
   5   8  12       99.81      199.99     44.84 o
   6   8  12        0.07       55.25    129.79 o
   7   8  12      135.82      330.16     63.38 o
   8   8  12       57.83      104.44    114.85 o
   9   8  12      124.10       98.76    133.77 o
 -10   9  12       70.69      221.37     56.95 o
  -9   9  12       34.37        9.46    119.95 o
  -8   9  12      502.81      596.74     75.11 o
  -7   9  12      444.34      110.49    145.12 o
  -6   9  12       33.20        1.89    105.20 o
  -5   9  12        2.08       52.03     40.11 o
  -4   9  12      144.09      121.66     73.60 o
  -3   9  12      315.21      336.59     59.79 o
  -2   9  12      131.89      174.82    133.01 o
  -1   9  12       68.39      104.82     57.33 o
   0   9  12      211.82      392.40     57.90 o
   1   9  12      451.32      498.17     51.46 o
   2   9  12      895.94      594.28     62.06 o
   3   9  12      245.36      135.47     97.82 o
   4   9  12        0.04      222.69    111.82 o
   5   9  12      211.22       79.28    126.01 o
   6   9  12      230.64      345.29     63.57 o
   7   9  12      145.99      151.36    146.82 o
   8   9  12       55.23      157.60    113.52 o
   9   9  12       41.13       71.14    143.04 o
 -10  10  12       37.29       43.52    144.55 o
  -9  10  12      241.43      270.37    141.52 o
  -8  10  12      336.89      369.32     75.87 o
  -7  10  12        1.05       21.19    111.63 o
  -6  10  12       45.94      105.20    116.36 o
  -5  10  12      625.61      548.87     62.81 o
  -4  10  12     1015.64      935.60     75.30 o
  -3  10  12       93.51       61.68     78.90 o
  -2  10  12       12.66        1.70     98.20 o
  -1  10  12      654.84      551.14     44.65 o
   0  10  12      165.45      154.58     90.63 o
   1  10  12      182.93      160.82     50.52 o
   2  10  12       11.97       84.57     88.55 o
   3  10  12      157.13       30.27    121.85 o
   4  10  12      271.26      262.99     59.22 o
   5  10  12       62.98       96.11    139.25 o
   6  10  12       49.77      107.66    141.52 o
   7  10  12      186.48      220.42    151.93 o
   8  10  12      183.42      169.52    129.22 o
  -8  11  12        0.58      188.44    108.41 o
  -7  11  12      120.33       56.95    132.06 o
  -6  11  12       29.40       98.01     68.30 o
  -5  11  12        1.68       21.00    115.03 o
  -4  11  12       14.30       57.52    109.74 o
  -3  11  12       34.91       12.49    101.03 o
  -2  11  12       84.37       56.38    129.98 o
  -1  11  12      114.19      136.22     46.35 o
   0  11  12       22.88      184.09     94.79 o
   1  11  12       87.70      147.58     47.49 o
   2  11  12      234.27      154.77    106.33 o
   3  11  12       98.49       34.25    112.95 o
   4  11  12        2.31       73.22    132.44 o
   5  11  12       37.30       35.00    106.14 o
   6  11  12      101.69       48.06    112.20 o
   7  11  12       21.12      131.31    103.30 o
  -7  12  12       17.54       31.97    128.66 o
  -6  12  12       52.61      145.31    111.25 o
  -5  12  12      238.38      122.22    153.63 o
  -4  12  12      238.45      397.51     56.76 o
  -3  12  12        0.58       44.08     78.52 o
  -2  12  12       10.14       61.49     94.22 o
  -1  12  12      678.97      545.09     64.33 o
   0  12  12      438.14      198.66     99.71 o
   1  12  12      268.85      148.90     84.19 o
   2  12  12        7.29      104.82     99.71 o
   3  12  12      120.73      309.34     58.46 o
   4  12  12      133.51      374.43     64.52 o
   5  12  12       98.15      281.15     64.90 o
  -5  13  12        7.13      177.47     99.33 o
  -4  13  12       19.70      220.80    134.52 o
  -3  13  12        1.12      110.68    105.57 o
  -2  13  12       53.49       25.16    120.52 o
  -1  13  12       64.32       75.68     76.25 o
   0  13  12        7.89      157.42     81.73 o
   1  13  12        0.17       79.46     83.44 o
   2  13  12        0.77      109.36    114.09 o
   3  13  12        2.23       24.97    121.09 o
 -13   1  13      241.07      214.93    107.09 o
 -12   1  13      457.02      351.72     52.41 o
 -11   1  13        7.37      120.52    104.25 o
 -10   1  13     1811.47     2187.54     97.44 o
  -9   1  13       29.90       46.17     76.25 o
  -8   1  13      394.38      332.99     42.38 o
  -7   1  13        7.57       28.38     78.90 o
  -6   1  13     1594.66     1819.93     78.33 o
  -5   1  13     1871.31     1787.57     76.44 o
  -4   1  13     1695.91     1743.30     71.90 o
  -3   1  13       97.94       89.11     64.90 o
  -2   1  13      206.50      257.69     28.57 o
  -1   1  13     4201.97     4241.32    104.82 o
   0   1  13     5423.55     6680.50    129.22 o
   1   1  13     1482.64     1725.14     48.44 o
   2   1  13     1862.90     2175.62     80.60 o
   3   1  13     3000.57     3315.56    140.95 o
   4   1  13     2875.64     2739.25    110.30 o
   5   1  13     1797.38     1604.43     67.92 o
   6   1  13      695.70      511.03     49.95 o
   7   1  13      788.08      846.86     52.79 o
   8   1  13      215.73      274.15     46.17 o
   9   1  13       72.41       53.17    101.79 o
  10   1  13       82.87       78.90     97.06 o
  11   1  13      139.24      155.90     88.55 o
 -13   2  13       22.86      157.60    113.33 o
 -12   2  13      228.38      168.01    134.71 o
 -11   2  13       94.90      133.58    126.95 o
 -10   2  13       24.90       44.84    115.03 o
  -9   2  13      197.10      153.82     82.49 o
  -8   2  13       94.17      127.90     65.09 o
  -7   2  13     1800.88     1748.03    101.60 o
  -6   2  13       73.98       16.65     93.09 o
  -5   2  13       15.56      136.04     74.92 o
  -4   2  13      562.22      599.58     48.06 o
  -3   2  13        8.55       14.57     55.25 o
  -2   2  13     2827.03     2649.19    157.23 o
  -1   2  13      885.53      888.68     42.57 o
   0   2  13      791.84      714.80     44.27 o
   1   2  13      455.43      456.92     54.49 o
   2   2  13      602.90      742.05     55.44 o
   3   2  13      145.50       90.82     98.76 o
   4   2  13       19.96       22.70     99.71 o
   5   2  13      170.41      107.66    119.76 o
   6   2  13      187.18      126.39     99.90 o
   7   2  13      324.91      236.12     66.79 o
   8   2  13      288.92      431.38     65.09 o
   9   2  13        0.29       82.68    130.55 o
  10   2  13       52.02       65.65    140.95 o
  11   2  13      141.63      265.64     61.11 o
 -13   3  13       43.11      113.33    114.47 o
 -12   3  13       98.94      164.04    143.98 o
 -11   3  13       46.66       31.03     77.38 o
 -10   3  13       95.90      148.33    123.17 o
  -9   3  13      655.08      728.61     67.17 o
  -8   3  13       35.29       43.71    116.55 o
  -7   3  13       25.56       68.30    106.14 o
  -6   3  13      554.45      642.34     60.36 o
  -5   3  13     1369.88     1268.59     79.09 o
  -4   3  13     3650.46     3605.23    203.39 o
  -3   3  13      202.85      132.44     94.41 o
  -2   3  13      181.57      217.39     41.06 o
  -1   3  13     1859.46     1912.44     76.06 o
   0   3  13     3655.54     3938.79    146.82 o
   1   3  13     2090.03     1802.52     73.98 o
   2   3  13        5.58       32.54     80.22 o
   3   3  13     1086.95     1205.59     72.27 o
   4   3  13      559.50      584.63     61.11 o
   5   3  13        3.16       22.51     99.52 o
   6   3  13        4.32       62.25     94.41 o
   7   3  13       58.07       28.19     99.90 o
   8   3  13       62.16      234.04    117.12 o
   9   3  13      146.72      118.63    134.71 o
  10   3  13        4.85      175.39    138.12 o
  11   3  13       60.32       33.49    130.74 o
 -13   4  13       34.03      122.22    136.98 o
 -12   4  13      397.22      162.71    154.77 o
 -11   4  13      270.75      255.42    160.63 o
 -10   4  13       45.33        4.54    110.12 o
  -9   4  13        6.17      114.66    102.74 o
  -8   4  13      455.92      431.00     65.65 o
  -7   4  13      266.27      318.61     53.35 o
  -6   4  13      616.01      592.39     56.19 o
  -5   4  13      363.84      411.70     53.92 o
  -4   4  13      817.49      685.48     55.06 o
  -3   4  13     1963.49     1838.28    107.28 o
  -2   4  13     1779.60     1583.80    101.60 o
  -1   4  13       56.07       89.49     57.71 o
   0   4  13     1839.53     1756.16     69.44 o
   1   4  13     1998.97     1931.18     81.92 o
   2   4  13     2837.29     2960.62    137.93 o
   3   4  13     1548.72     1602.91     91.19 o
   4   4  13        6.88       44.46     93.65 o
   5   4  13      228.07      200.74     55.44 o
   6   4  13     1441.17     1453.44     88.36 o
   7   4  13       62.23       32.73    125.06 o
   8   4  13       49.10       18.16    118.25 o
   9   4  13       24.75        3.03    118.25 o
  10   4  13      129.05       94.98    122.98 o
  11   4  13      154.26      217.01    118.63 o
 -13   5  13        0.47       90.63    119.39 o
 -12   5  13       34.39      172.36    120.14 o
 -11   5  13       39.87       81.55    144.74 o
 -10   5  13       14.68       52.03    107.66 o
  -9   5  13      203.82      201.69    101.98 o
  -8   5  13      202.89      244.45     54.30 o
  -7   5  13        3.86       19.30    107.66 o
  -6   5  13       23.64       64.14     92.71 o
  -5   5  13       39.97        8.51     91.01 o
  -4   5  13     1007.11      825.67     65.09 o
  -3   5  13      470.78      448.22     57.33 o
  -2   5  13       17.36       10.60     70.00 o
  -1   5  13      164.22      149.09     68.68 o
   0   5  13      131.63      153.25     48.44 o
   1   5  13       25.15      126.01     64.90 o
   2   5  13       15.18        3.78    114.28 o
   3   5  13       95.78        3.22    107.09 o
   4   5  13        2.74       33.49     98.57 o
   5   5  13       37.99      105.57    107.47 o
   6   5  13        6.39       60.36    111.82 o
   7   5  13       11.27       47.49    104.25 o
   8   5  13      229.49      263.18    132.82 o
   9   5  13       82.81      177.66    120.90 o
  10   5  13        0.06      144.36     72.27 o
  11   5  13        0.31       17.41    121.66 o
 -12   6  13      312.84      438.19     68.49 o
 -11   6  13      228.09      136.98    161.20 o
 -10   6  13       98.61      108.03     56.95 o
  -9   6  13       15.13      127.14    108.60 o
  -8   6  13     2018.00     2256.22    146.63 o
  -7   6  13     1309.06     1266.13     86.09 o
  -6   6  13      940.14      954.14     73.22 o
  -5   6  13       89.96      116.17     88.36 o
  -4   6  13      513.72      446.70     62.44 o
  -3   6  13     2183.64     2072.13    127.33 o
  -2   6  13     1098.64      975.14     72.84 o
  -1   6  13      381.90      516.52     38.41 o
   0   6  13      102.29        1.70     74.55 o
   1   6  13      487.57      530.14     43.14 o
   2   6  13     1784.41     1745.76    105.57 o
   3   6  13     1266.96     1384.38     82.68 o
   4   6  13      114.38       24.97    105.76 o
   5   6  13      392.41      343.97     59.22 o
   6   6  13     1429.99     1243.81     84.19 o
   7   6  13      445.94      514.44     74.92 o
   8   6  13      108.19      234.23    119.20 o
   9   6  13        6.05      174.63    137.55 o
  10   6  13      196.45      206.61    140.95 o
 -12   7  13        2.01      202.82    146.25 o
 -11   7  13        0.23      127.52    129.04 o
 -10   7  13       17.14      193.36    149.66 o
  -9   7  13       14.18      171.42    131.31 o
  -8   7  13       92.70      234.80    118.25 o
  -7   7  13       32.49      187.12    108.60 o
  -6   7  13        0.08       52.22    100.09 o
  -5   7  13       15.89        7.57     71.33 o
  -4   7  13       29.08       81.17    100.28 o
  -3   7  13       23.83      101.60     54.68 o
  -2   7  13       11.22      138.12     96.87 o
  -1   7  13       38.83       75.30     71.14 o
   0   7  13      938.06     1046.09     58.27 o
   1   7  13      193.01      209.26     83.44 o
   2   7  13      359.70      394.48     60.17 o
   3   7  13      401.88      344.72     63.57 o
   4   7  13       46.84      112.39     61.11 o
   5   7  13        0.04      174.82     86.65 o
   6   7  13        0.55       85.14    109.74 o
   7   7  13       79.53       38.41    137.36 o
   8   7  13        0.36       36.71    129.60 o
   9   7  13        3.92       88.92    104.44 o
  10   7  13        2.65       14.38    124.49 o
 -11   8  13       72.59      138.50    140.20 o
 -10   8  13        0.69      214.93    126.20 o
  -9   8  13        0.79      171.42    139.82 o
  -8   8  13      562.75      512.73     74.55 o
  -7   8  13      503.24      642.72     70.95 o
  -6   8  13      169.03      164.98     58.27 o
  -5   8  13      218.63      100.47    117.30 o
  -4   8  13      269.40      184.28     99.90 o
  -3   8  13      346.65      222.69    125.82 o
  -2   8  13      672.99      671.10     68.30 o
  -1   8  13      165.85      166.50     40.68 o
   0   8  13       10.22       38.22     72.84 o
   1   8  13       94.39      158.74     92.14 o
   2   8  13      550.50      615.66     75.11 o
   3   8  13       89.16      161.96    114.47 o
   4   8  13       60.29      106.52    105.57 o
   5   8  13      385.24      353.62     62.44 o
   6   8  13      370.28      504.60     71.71 o
   7   8  13      352.59      404.89     69.44 o
   8   8  13       89.06        3.78    140.77 o
   9   8  13        6.10      140.39     99.90 o
 -10   9  13      184.88      269.80     66.98 o
  -9   9  13      130.88       99.71     70.76 o
  -8   9  13       26.04       63.76    129.04 o
  -7   9  13        8.03       39.92    116.74 o
  -6   9  13       63.53       72.27    137.17 o
  -5   9  13      262.13       77.95     97.63 o
  -4   9  13      756.83      700.99     65.84 o
  -3   9  13      291.97      196.96     53.35 o
  -2   9  13       74.31       98.01    121.47 o
  -1   9  13       60.03      188.07    101.22 o
   0   9  13      217.08      267.91     56.95 o
   1   9  13      111.68      108.98     65.09 o
   2   9  13      139.95      112.01     96.49 o
   3   9  13      410.96      281.72     56.57 o
   4   9  13      317.02      283.61     58.08 o
   5   9  13        0.77       49.19    116.74 o
   6   9  13        5.76       69.25    127.52 o
   7   9  13      119.53       34.25    124.49 o
   8   9  13      235.50      184.09    135.28 o
  -9  10  13        0.23       27.24    121.85 o
  -8  10  13       30.03       94.79    113.71 o
  -7  10  13       42.41      165.55     99.14 o
  -6  10  13       55.84        3.03    118.06 o
  -5  10  13        2.91       80.41    113.14 o
  -4  10  13      320.59      215.88    126.58 o
  -3  10  13      229.10      130.55     83.06 o
  -2  10  13      193.60      219.09     48.25 o
  -1  10  13        8.92       82.11     66.98 o
   0  10  13      142.04      131.31     67.36 o
   1  10  13      373.70      330.53     56.19 o
   2  10  13      124.82       68.49    102.36 o
   3  10  13       39.57       54.68     90.63 o
   4  10  13       23.63      145.87    125.25 o
   5  10  13        7.13      116.55     89.49 o
   6  10  13       81.75      186.17     55.81 o
   7  10  13       90.74      148.52    129.22 o
  -8  11  13       11.57      243.88     49.57 o
  -7  11  13       11.97       89.87    132.44 o
  -6  11  13      114.04       88.17    134.14 o
  -5  11  13      159.64       27.62    127.52 o
  -4  11  13      252.52       99.14    116.36 o
  -3  11  13       35.29       33.30     88.55 o
  -2  11  13       71.17       24.41    103.87 o
  -1  11  13      190.59      297.05     38.60 o
   0  11  13      577.95      431.19     45.60 o
   1  11  13      183.98      192.80    104.63 o
   2  11  13        0.12      103.30     92.52 o
   3  11  13      116.95       81.73    107.28 o
   4  11  13      156.37      158.93     81.92 o
   5  11  13       82.96      159.87    105.01 o
   6  11  13        2.21      107.66    112.39 o
  -7  12  13       14.22      293.45    148.90 o
  -6  12  13       31.64      140.20     79.84 o
  -5  12  13        8.12       18.35    114.09 o
  -4  12  13       54.79      106.14    121.66 o
  -3  12  13       80.27      174.82    104.82 o
  -2  12  13       31.04       76.82     97.44 o
  -1  12  13       11.35        8.89     77.19 o
   0  12  13        3.41       71.14     73.60 o
   1  12  13       14.27       92.90     58.46 o
   2  12  13        9.21       38.79    102.17 o
   3  12  13       18.45        8.70    108.98 o
   4  12  13        0.18      301.96    129.41 o
   5  12  13        7.01       96.30    115.79 o
  -5  13  13       59.01      164.79    126.76 o
  -4  13  13       62.66      112.76    120.71 o
  -3  13  13        0.07        5.68    112.95 o
  -2  13  13       63.59      150.04    115.60 o
  -1  13  13      183.55      212.09     92.33 o
   0  13  13      230.18      209.26     60.17 o
   1  13  13       30.78      103.30     64.14 o
   2  13  13        2.99      128.47    121.47 o
 -13   0  14      233.56      348.70     68.87 o
 -12   0  14       68.92       94.03    127.71 o
 -11   0  14      239.25      261.67     68.49 o
 -10   0  14      739.16      870.14     77.76 o
  -9   0  14      148.72       56.00    117.49 o
  -8   0  14        8.95       35.76     91.76 o
  -7   0  14        0.48       47.30     77.19 o
  -6   0  14     2459.43     2232.19    127.90 o
  -5   0  14     4447.79     4908.44    225.53 o
  -4   0  14     1005.12      860.68     58.46 o
  -3   0  14     1883.14     2130.78    109.74 o
  -2   0  14     2278.40     2274.95    110.68 o
  -1   0  14    10312.65    11981.72    256.37 o
   0   0  14     1107.45     1464.79     62.81 o
   1   0  14        3.22       64.52     66.60 o
   2   0  14     1011.63     1183.45     75.49 o
   3   0  14     4044.33     4439.03    231.01 o
   4   0  14     2673.94     2240.90    132.25 o
   5   0  14     2592.89     2553.46    139.82 o
   6   0  14      618.96      692.10     68.68 o
   7   0  14        2.23       16.65    124.68 o
   8   0  14      891.20     1000.31     80.60 o
   9   0  14      247.09      182.77    121.28 o
  10   0  14      126.51       46.92    155.14 o
  11   0  14        1.48       72.27    145.50 o
 -13   1  14       33.71      174.82     86.65 o
 -12   1  14        0.57       88.17    110.87 o
 -11   1  14       21.56      119.95     94.60 o
 -10   1  14       13.08      108.41     98.57 o
  -9   1  14      355.68      360.81     46.73 o
  -8   1  14      165.46      150.23     77.00 o
  -7   1  14      734.17      755.48     47.11 o
  -6   1  14        3.95       73.79     63.76 o
  -5   1  14       17.79       75.30     61.30 o
  -4   1  14      958.46     1087.53     48.62 o
  -3   1  14      917.76     1093.77     50.71 o
  -2   1  14       73.30       96.30     56.00 o
  -1   1  14     1683.19     1640.56     51.27 o
   0   1  14      165.97      156.28     61.87 o
   1   1  14        0.83       46.73     53.54 o
   2   1  14      109.14      154.01     65.09 o
   3   1  14       45.57      135.09     38.60 o
   4   1  14        2.11      168.20     68.30 o
   5   1  14       50.46      137.93     55.44 o
   6   1  14       63.04      134.71     96.30 o
   7   1  14        2.24      104.44     77.57 o
   8   1  14       30.05       32.73    101.98 o
   9   1  14      173.24      277.94     43.52 o
  10   1  14       81.22      110.49    115.03 o
  11   1  14       65.37      135.28     94.41 o
 -13   2  14      107.73      213.23    130.36 o
 -12   2  14        8.60       35.76    116.74 o
 -11   2  14       59.24      155.71    112.01 o
 -10   2  14       45.04      146.82    117.68 o
  -9   2  14     1057.36     1088.28     78.14 o
  -8   2  14        7.78      165.74    112.01 o
  -7   2  14      277.43      366.86     59.03 o
  -6   2  14     1116.12     1191.02     74.55 o
  -5   2  14     1874.16     1951.04    111.25 o
  -4   2  14      428.87      476.41     51.27 o
  -3   2  14        0.30      100.47     79.28 o
  -2   2  14     3400.44     3415.46    189.01 o
  -1   2  14     3155.70     3200.71    133.77 o
   0   2  14     2053.21     1975.07     82.68 o
   1   2  14     1206.10     1187.05     54.30 o
   2   2  14      800.56      301.40    170.85 o
   3   2  14     1810.24     1758.43     97.44 o
   4   2  14     2526.03     2552.51    139.06 o
   5   2  14     1405.78     1418.63     93.09 o
   6   2  14      236.08      203.96    104.44 o
   7   2  14      318.03      284.56     66.79 o
   8   2  14      616.34      746.02     80.41 o
   9   2  14      184.55      369.51     65.27 o
  10   2  14       24.44      172.74    127.14 o
  11   2  14        1.22       39.35     95.92 o
 -13   3  14        0.38       48.06    112.01 o
 -12   3  14        7.43       57.52     99.90 o
 -11   3  14      388.90      360.43     69.63 o
 -10   3  14        7.74       59.98    107.66 o
  -9   3  14       73.96      112.20     66.41 o
  -8   3  14       26.63       35.76     96.68 o
  -7   3  14      381.36      385.97     56.38 o
  -6   3  14      648.71      527.87     59.22 o
  -5   3  14        3.60       58.08     91.76 o
  -4   3  14     1371.69     1315.89     83.44 o
  -3   3  14      912.77      881.68     63.95 o
  -2   3  14     1180.71     1264.81     77.00 o
  -1   3  14     1406.64     1388.17     56.19 o
   0   3  14        3.17       75.87     66.03 o
   1   3  14     1947.24     2072.70     86.84 o
   2   3  14      977.88     1051.01     74.92 o
   3   3  14      431.63      453.70     57.52 o
   4   3  14      812.52      725.96     66.03 o
   5   3  14       72.79       80.22    102.17 o
   6   3  14      585.37      555.87     70.76 o
   7   3  14      343.99      216.82    141.71 o
   8   3  14       67.55       77.00    124.12 o
   9   3  14      113.47      299.32     64.71 o
  10   3  14       78.07       19.68    128.47 o
  11   3  14       87.52      157.04     82.68 o
 -13   4  14       35.99       25.54    139.06 o
 -12   4  14       11.22       82.68    124.12 o
 -11   4  14        0.50       74.73    107.47 o
 -10   4  14        2.10       10.97    108.22 o
  -9   4  14     1081.18      971.74     81.17 o
  -8   4  14      868.45      784.24     72.46 o
  -7   4  14        0.95      121.28    102.36 o
  -6   4  14      148.92      181.44     91.95 o
  -5   4  14     2160.07     1966.56    125.44 o
  -4   4  14     1239.83      998.60     65.27 o
  -3   4  14     1149.53     1063.12     67.17 o
  -2   4  14     1748.41     1672.54    112.01 o
  -1   4  14      191.15      239.15     34.43 o
   0   4  14     2718.72     3177.82    121.28 o
   1   4  14      620.41      657.85     45.22 o
   2   4  14       86.21      102.36     55.44 o
   3   4  14      851.06      787.83     75.11 o
   4   4  14     1232.26     1236.81     80.41 o
   5   4  14      316.54      268.48     62.25 o
   6   4  14       12.15       28.76    124.49 o
   7   4  14       54.41      113.52     98.76 o
   8   4  14      185.63      106.90    132.63 o
   9   4  14      239.74      186.74    150.04 o
  10   4  14        1.37       21.00    110.49 o
  11   4  14        8.54       12.11    143.41 o
 -12   5  14      305.91      340.37     69.06 o
 -11   5  14      388.28      490.41     71.71 o
 -10   5  14        1.11       81.73    108.98 o
  -9   5  14      130.50      181.25    118.44 o
  -8   5  14      405.91      389.19     63.57 o
  -7   5  14      100.48      187.50    107.47 o
  -6   5  14       49.22      162.90     87.22 o
  -5   5  14       60.33      135.66     82.11 o
  -4   5  14      764.63      573.66     59.22 o
  -3   5  14     1632.89     1405.76     86.84 o
  -2   5  14      202.83      195.26     51.84 o
  -1   5  14       41.51       84.57     77.57 o
   0   5  14        9.91       59.79     69.06 o
   1   5  14     3349.83     3032.89    109.36 o
   2   5  14     1009.82     1251.94     74.17 o
   3   5  14      721.36      690.77     75.87 o
   4   5  14        2.93      110.12    108.79 o
   5   5  14       55.84      206.80    117.87 o
   6   5  14      871.67     1020.74     74.36 o
   7   5  14      678.16      763.43     84.95 o
   8   5  14      117.61       58.46    131.12 o
   9   5  14        3.05      198.09    131.12 o
  10   5  14      184.74      177.47    124.49 o
 -12   6  14       11.05       96.30    104.06 o
 -11   6  14       12.01      185.04    112.76 o
 -10   6  14       22.51       13.81    123.17 o
  -9   6  14       57.34       30.08    121.28 o
  -8   6  14       21.07       20.43    129.04 o
  -7   6  14        7.51      220.23    114.85 o
  -6   6  14       51.92      153.63     81.36 o
  -5   6  14       54.12       45.79    123.93 o
  -4   6  14        8.05       24.79     97.44 o
  -3   6  14       53.24      110.87     42.38 o
  -2   6  14      130.98      149.28     99.90 o
  -1   6  14      118.67      219.28     41.06 o
   0   6  14      279.87      246.15     54.49 o
   1   6  14       60.09      104.63     99.52 o
   2   6  14        9.27       91.01    115.03 o
   3   6  14      319.12      186.93    122.22 o
   4   6  14      420.98      445.57     56.19 o
   5   6  14       35.57       47.49    119.95 o
   6   6  14        3.73      123.36    119.76 o
   7   6  14       41.46       61.30    138.68 o
   8   6  14       76.02      189.58    120.90 o
   9   6  14       27.00       51.46    116.93 o
  10   6  14        5.13      149.28    132.82 o
 -11   7  14      275.60      250.69     67.92 o
 -10   7  14       63.96       37.84    150.79 o
  -9   7  14      219.80      263.56     64.33 o
  -8   7  14      837.34      993.49     86.46 o
  -7   7  14     1075.91     1168.13     87.22 o
  -6   7  14      196.93      270.56     57.71 o
  -5   7  14       44.63       80.22    116.17 o
  -4   7  14       59.42      117.49    120.33 o
  -3   7  14     1234.05     1336.89     81.17 o
  -2   7  14      338.94      184.85    110.68 o
  -1   7  14      600.77      564.58     49.19 o
   0   7  14      184.93      225.15     56.00 o
   1   7  14       58.16      103.87     78.33 o
   2   7  14       78.63       69.44    127.14 o
   3   7  14       11.57       87.98     88.92 o
   4   7  14      118.72      179.55    129.60 o
   5   7  14      480.28      391.65     55.06 o
   6   7  14      190.99      216.07     60.54 o
   7   7  14      577.50      644.23     77.19 o
   8   7  14       87.00      166.69    130.36 o
   9   7  14       22.33       10.41    125.63 o
 -11   8  14       12.36      106.52    112.39 o
 -10   8  14        3.53        1.14     98.57 o
  -9   8  14      177.49      182.20    117.68 o
  -8   8  14      207.32      276.23     65.46 o
  -7   8  14        3.18       90.06    123.55 o
  -6   8  14        0.83       69.82    111.63 o
  -5   8  14       97.46      102.74     45.98 o
  -4   8  14      252.45      177.85    128.28 o
  -3   8  14      177.77      228.55     54.11 o
  -2   8  14       73.06       23.27    133.20 o
  -1   8  14        6.01       68.49     79.09 o
   0   8  14        0.58       50.33     88.55 o
   1   8  14       52.91      115.98     90.25 o
   2   8  14      108.09      212.66    109.17 o
   3   8  14       42.53       37.65     95.92 o
   4   8  14      220.81      181.82     52.60 o
   5   8  14      124.90       74.73    113.71 o
   6   8  14       17.89       40.68    119.20 o
   7   8  14       18.31       87.79    139.25 o
   8   8  14       78.95      200.36    122.79 o
   9   8  14       50.49       35.95    134.90 o
 -10   9  14      175.78      212.09     65.27 o
  -9   9  14       26.96       57.14    112.76 o
  -8   9  14      152.63      244.64     58.65 o
  -7   9  14      510.55      562.87     70.95 o
  -6   9  14        3.49      138.50    133.77 o
  -5   9  14        0.25       69.63     94.22 o
  -4   9  14      174.62      107.28    114.47 o
  -3   9  14      310.58      363.46     50.90 o
  -2   9  14      230.05      229.69     49.00 o
  -1   9  14       45.86      120.71     65.65 o
   0   9  14        0.49       77.00     44.08 o
   1   9  14      294.13      223.26     48.81 o
   2   9  14      347.04      372.73     53.35 o
   3   9  14      150.89      177.28     89.68 o
   4   9  14        1.46       67.73    111.82 o
   5   9  14      201.03      260.53     61.30 o
   6   9  14      217.39      345.10     67.36 o
   7   9  14      263.77      308.78     64.71 o
   8   9  14       28.08       80.60    136.22 o
  -9  10  14      127.26       88.92    148.33 o
  -8  10  14      118.05       14.00    136.41 o
  -7  10  14        0.56       93.84    121.28 o
  -6  10  14       27.81      194.69     56.95 o
  -5  10  14      392.05      396.19     67.73 o
  -4  10  14      574.91      433.27     70.95 o
  -3  10  14      159.13      111.63    100.28 o
  -2  10  14       59.73       13.81    105.38 o
  -1  10  14      331.36      290.23     53.54 o
   0  10  14      185.02      147.96     36.52 o
   1  10  14      181.48      118.63     91.38 o
   2  10  14       20.47      115.03    122.22 o
   3  10  14      200.38      227.80     54.49 o
   4  10  14      358.26      455.79     59.41 o
   5  10  14       10.84       99.52    104.44 o
   6  10  14       56.18      152.69    115.79 o
   7  10  14       69.16        4.35    130.17 o
  -8  11  14        7.90       41.81    122.60 o
  -7  11  14        8.36       91.57    107.66 o
  -6  11  14        0.50      106.14    119.39 o
  -5  11  14        5.34       43.71    107.47 o
  -4  11  14       17.66       51.46    110.68 o
  -3  11  14      109.55       11.35    106.71 o
  -2  11  14      142.28      207.93    117.30 o
  -1  11  14       23.56       78.71     86.65 o
   0  11  14       47.41      107.66     75.68 o
   1  11  14      274.00      274.53     44.84 o
   2  11  14      272.83      259.39     59.79 o
   3  11  14       81.62      162.52    121.28 o
   4  11  14       10.35       35.38    107.66 o
   5  11  14       71.37       94.60    137.55 o
   6  11  14       75.36      194.12    120.52 o
  -6  12  14      107.78      206.61     60.92 o
  -5  12  14      223.51      203.58    131.87 o
  -4  12  14      123.15      206.23    119.39 o
  -3  12  14       18.53       74.55    110.30 o
  -2  12  14      110.68      168.20     62.81 o
  -1  12  14      231.85      125.06    102.36 o
   0  12  14      362.83      337.72     48.25 o
   1  12  14      104.80       36.89     82.87 o
   2  12  14       11.04       14.38    101.79 o
   3  12  14       69.74       49.00    114.47 o
   4  12  14      116.53      270.56    136.22 o
  -4  13  14       16.22        3.41    123.74 o
  -3  13  14        0.69       72.65    146.06 o
  -2  13  14       86.49       22.33    116.36 o
  -1  13  14       29.40       65.46     87.98 o
   0  13  14       25.57      134.14    110.49 o
   1  13  14        3.97       72.27     92.90 o
   2  13  14        0.10       21.95    120.52 o
 -13   1  15      322.20      299.32     48.06 o
 -12   1  15      446.57      364.78     49.76 o
 -11   1  15        9.62       73.41     90.63 o
 -10   1  15     1216.05     1415.79     64.52 o
  -9   1  15     1251.11     1268.03     60.17 o
  -8   1  15      793.72      804.10     50.90 o
  -7   1  15       40.25      128.09     45.98 o
  -6   1  15     1516.66     1555.99     71.14 o
  -5   1  15     1924.89     1814.25     70.38 o
  -4   1  15      661.41      617.74     38.79 o
  -3   1  15      434.67      490.60     39.54 o
  -2   1  15      461.52      480.57     38.03 o
  -1   1  15     5882.54     5904.96    131.31 o
   0   1  15     4586.97     5055.83    122.03 o
   1   1  15      184.73      171.42     28.95 o
   2   1  15       69.03      157.98     76.44 o
   3   1  15     1628.05     1873.66     84.19 o
   4   1  15     1627.38     1374.73     62.81 o
   5   1  15      269.79      296.10     49.95 o
   6   1  15       30.76       98.01     72.65 o
   7   1  15     1613.96     1820.68     77.95 o
   8   1  15      936.68     1053.09     63.38 o
   9   1  15      376.52      434.78     51.27 o
  10   1  15       51.70      125.25     90.25 o
  11   1  15       14.47       86.84     82.49 o
 -13   2  15       44.35      189.58    151.55 o
 -12   2  15       75.08      168.77    105.38 o
 -11   2  15        4.88      133.20    127.52 o
 -10   2  15        2.33       99.71    119.20 o
  -9   2  15      772.38      964.36     81.36 o
  -8   2  15      586.23      525.98     66.03 o
  -7   2  15      706.32      595.23     67.36 o
  -6   2  15      336.79      217.96    111.63 o
  -5   2  15       50.11       12.68     98.57 o
  -4   2  15      666.55      578.20     54.11 o
  -3   2  15     1429.91     1689.75    104.63 o
  -2   2  15     3424.47     3062.98    138.31 o
  -1   2  15     1005.33     1023.58     47.68 o
   0   2  15        4.99       77.57     71.52 o
   1   2  15       73.07       94.98     63.19 o
   2   2  15      843.37     1100.58     85.14 o
   3   2  15      236.20       97.63    118.82 o
   4   2  15       28.66       31.79     96.87 o
   5   2  15      146.08       88.74    135.28 o
   6   2  15        2.22        4.92    116.74 o
   7   2  15       30.49      317.10    136.22 o
   8   2  15       12.16       34.81    119.39 o
   9   2  15       91.79       77.38    130.74 o
  10   2  15       77.43        6.81    110.87 o
  11   2  15      127.12      174.06    106.52 o
 -13   3  15      182.61       78.71    132.25 o
 -12   3  15       76.08      110.30    126.39 o
 -11   3  15       32.67       49.76    105.01 o
 -10   3  15      625.88      706.48     77.57 o
  -9   3  15      374.38      546.41     66.41 o
  -8   3  15      889.41      859.35     74.36 o
  -7   3  15       31.96       55.25     96.49 o
  -6   3  15      156.26       12.68     90.63 o
  -5   3  15      845.63      653.31     64.14 o
  -4   3  15     1459.35     1242.29     81.92 o
  -3   3  15      684.01      700.99     58.84 o
  -2   3  15      141.47      171.04     45.22 o
  -1   3  15     2074.75     2289.90     89.30 o
   0   3  15     2159.27     2587.70     97.25 o
   1   3  15      118.05      172.36     81.73 o
   2   3  15      402.52      163.85    133.01 o
   3   3  15      534.45      569.50     59.60 o
   4   3  15      252.94      184.28    122.22 o
   5   3  15       11.30      132.63    105.76 o
   6   3  15      142.44       96.68    120.33 o
   7   3  15      315.42      448.60     69.63 o
   8   3  15      188.98      369.32     70.00 o
   9   3  15       40.00       20.06    155.33 o
  10   3  15        0.29       31.60    115.22 o
 -13   4  15       30.46       24.60    118.82 o
 -12   4  15       47.48      120.90    119.76 o
 -11   4  15      117.17      203.39     63.38 o
 -10   4  15       73.52       39.16    149.85 o
  -9   4  15       58.10        3.59    128.09 o
  -8   4  15      283.57      122.60     91.76 o
  -7   4  15      225.22      207.36    106.33 o
  -6   4  15       44.89      118.44    104.25 o
  -5   4  15      692.66      546.22     65.27 o
  -4   4  15      897.45      708.75     60.54 o
  -3   4  15      738.76      736.75     63.38 o
  -2   4  15      727.73      718.77     59.98 o
  -1   4  15      293.11      261.10     43.33 o
   0   4  15       21.40      165.93     88.36 o
   1   4  15     1408.93     1299.62     59.22 o
   2   4  15     3512.91     3774.94    228.74 o
   3   4  15     1740.26     1955.96    125.25 o
   4   4  15       19.95       52.22     94.98 o
   5   4  15      447.89      510.28     65.27 o
   6   4  15      349.47      283.23     63.00 o
   7   4  15      892.76      815.27     78.52 o
   8   4  15       16.41       56.38    115.22 o
   9   4  15       29.27       55.25    130.36 o
  10   4  15       40.59       44.65    118.44 o
 -12   5  15       13.14       40.30    138.50 o
 -11   5  15        2.12       54.87    129.22 o
 -10   5  15       16.53       62.44    117.87 o
  -9   5  15        2.40      170.28    100.28 o
  -8   5  15      249.92      192.42    121.85 o
  -7   5  15       42.98      143.04    119.39 o
  -6   5  15      150.87        0.57     99.52 o
  -5   5  15       30.83       33.11     97.82 o
  -4   5  15      405.58      329.02     63.19 o
  -3   5  15       42.96       42.57     97.44 o
  -2   5  15       31.20       61.11     89.11 o
  -1   5  15      140.14       42.76     76.25 o
   0   5  15        1.35      187.88    109.93 o
   1   5  15      176.25      171.04     91.57 o
   2   5  15      146.90      191.09    101.98 o
   3   5  15      297.11      429.11     60.73 o
   4   5  15      462.43      539.60     65.27 o
   5   5  15       20.42       26.68    108.22 o
   6   5  15        3.46      100.84    124.31 o
   7   5  15        9.16       88.55    115.79 o
   8   5  15        2.97       34.06    112.20 o
   9   5  15       77.47       50.52    122.22 o
  10   5  15       10.06      135.47    133.58 o
 -12   6  15      112.71      109.74    154.77 o
 -11   6  15      200.20       51.65    117.30 o
 -10   6  15       81.10       54.30    124.49 o
  -9   6  15        1.04        7.95    112.39 o
  -8   6  15     1068.58     1074.28     87.98 o
  -7   6  15      522.04      562.49     67.36 o
  -6   6  15      522.55      557.95     66.03 o
  -5   6  15        6.91       46.35    100.09 o
  -4   6  15       48.16       72.84     99.90 o
  -3   6  15      542.31      515.38     63.19 o
  -2   6  15      354.04      266.77     54.49 o
  -1   6  15        2.72      158.17     75.68 o
   0   6  15       22.31      108.60     71.33 o
   1   6  15       22.43       89.68     74.36 o
   2   6  15      536.16      604.50     74.92 o
   3   6  15      706.26      860.49     73.98 o
   4   6  15        1.07      201.50    116.55 o
   5   6  15      613.34      405.46     65.46 o
   6   6  15      362.21      330.16     63.95 o
   7   6  15      352.89      493.63     70.38 o
   8   6  15      164.39      101.41    140.39 o
   9   6  15       13.95      123.74    120.14 o
 -11   7  15       79.36      198.47    115.03 o
 -10   7  15       31.18      188.63    121.66 o
  -9   7  15       22.84       52.41    121.66 o
  -8   7  15        4.54      128.09    118.06 o
  -7   7  15       22.95       77.95    127.71 o
  -6   7  15       18.82       79.84    112.39 o
  -5   7  15       10.00       86.46     50.90 o
  -4   7  15       98.37       37.65    106.71 o
  -3   7  15       24.26       34.25    101.22 o
  -2   7  15      220.68      187.31     56.00 o
  -1   7  15      206.86      256.94     52.03 o
   0   7  15      131.48       75.11     94.98 o
   1   7  15        0.15       91.01     90.82 o
   2   7  15       15.98      147.96     82.11 o
   3   7  15       81.14      126.01    107.66 o
   4   7  15        5.48       77.19     43.14 o
   5   7  15        0.02       58.46    114.85 o
   6   7  15        0.57      114.85    121.85 o
   7   7  15       15.98       28.19    123.74 o
   8   7  15        3.31       80.41    120.71 o
   9   7  15        0.02      105.20    149.28 o
 -11   8  15       44.43       91.01    119.58 o
 -10   8  15       13.22        5.11    112.95 o
  -9   8  15       26.05      105.20    115.60 o
  -8   8  15      499.92      547.17     77.95 o
  -7   8  15      334.54      102.55    157.98 o
  -6   8  15      270.27      174.44    116.17 o
  -5   8  15        6.66        9.65     95.74 o
  -4   8  15      167.83      110.49    118.06 o
  -3   8  15      452.27      328.07     64.71 o
  -2   8  15      122.70       78.71     69.06 o
  -1   8  15      214.79      186.36     52.60 o
   0   8  15        6.33       25.54     91.76 o
   1   8  15      148.09      148.90     86.84 o
   2   8  15      152.54       35.57    101.22 o
   3   8  15       54.93       16.46     93.09 o
   4   8  15        3.04       72.84     88.92 o
   5   8  15      150.36      120.52    130.36 o
   6   8  15      352.93      460.89     70.00 o
   7   8  15      105.99       40.49    134.14 o
   8   8  15      129.95      171.04     65.84 o
 -10   9  15       22.75      135.85    133.95 o
  -9   9  15       76.42      184.28    127.14 o
  -8   9  15       28.30      190.34    115.41 o
  -7   9  15       27.86      153.63    113.52 o
  -6   9  15       40.86      146.06    113.14 o
  -5   9  15      343.13      334.89     57.33 o
  -4   9  15      151.50      186.36     55.06 o
  -3   9  15        7.19       16.84     95.17 o
  -2   9  15       50.71      145.87     91.38 o
  -1   9  15      172.76       35.19     77.19 o
   0   9  15      406.78      330.91     39.73 o
   1   9  15        4.13       30.08     64.52 o
   2   9  15       64.26       39.35    104.82 o
   3   9  15      220.97      201.88     58.08 o
   4   9  15       61.69      168.77    100.65 o
   5   9  15       32.51       56.95    129.79 o
   6   9  15        3.52       91.38     76.44 o
   7   9  15       50.60       43.52    138.31 o
  -9  10  15        4.19       53.35    138.50 o
  -8  10  15        6.38      154.39     91.95 o
  -7  10  15       70.95      189.01     54.11 o
  -6  10  15       33.02      101.60    119.20 o
  -5  10  15        5.75       86.65    114.66 o
  -4  10  15      198.35      160.44     60.54 o
  -3  10  15      425.83      105.01    137.93 o
  -2  10  15      110.77      154.20    105.76 o
  -1  10  15        1.79      127.71     94.98 o
   0  10  15      306.55      231.20    119.20 o
   1  10  15      283.91      257.50     55.63 o
   2  10  15      318.18      238.39    121.47 o
   3  10  15      128.38       60.54    115.03 o
   4  10  15        4.40      102.93     54.30 o
   5  10  15       10.41      154.39    108.22 o
   6  10  15       92.45      140.58     93.28 o
  -8  11  15        9.16      101.79    127.33 o
  -7  11  15       82.52       71.90     85.33 o
  -6  11  15      231.45       10.78    142.47 o
  -5  11  15      172.20      107.66    134.14 o
  -4  11  15      285.34      268.29     61.68 o
  -3  11  15       19.39        7.76     89.49 o
  -2  11  15       23.83       75.49    115.60 o
  -1  11  15      491.90      483.03     49.95 o
   0  11  15      197.41      183.71     83.06 o
   1  11  15       77.68      117.30     67.54 o
   2  11  15        6.37       58.27    108.41 o
   3  11  15      119.00        6.05    131.31 o
   4  11  15      155.94       18.54    129.79 o
   5  11  15      119.82      144.93     62.44 o
  -6  12  15       22.94       14.57    126.58 o
  -5  12  15       15.20       73.22    122.41 o
  -4  12  15       33.36      232.34    154.01 o
  -3  12  15       49.62        8.14    130.93 o
  -2  12  15       17.38      186.74    135.09 o
  -1  12  15       33.28      113.52     96.87 o
   0  12  15        8.61       63.38     94.98 o
   1  12  15       20.56       60.54    102.74 o
   2  12  15       24.92      258.26    146.82 o
   3  12  15       17.29       42.38    145.87 o
  -3  13  15        0.06      108.60    124.87 o
  -2  13  15       43.95       89.87    129.41 o
  -1  13  15      248.59      215.12     59.22 o
   0  13  15      165.31      245.39     58.65 o
 -13   0  16      104.26      193.74    138.50 o
 -12   0  16        9.14       57.14    129.98 o
 -11   0  16      193.07      244.64    124.87 o
 -10   0  16      637.45      744.13     77.38 o
  -9   0  16     1179.83     1333.30     85.90 o
  -8   0  16      896.41      791.81     70.19 o
  -7   0  16        0.66      137.55     89.30 o
  -6   0  16     1906.55     1839.98    121.09 o
  -5   0  16     3460.40     3021.35    195.63 o
  -4   0  16     1540.54     1535.74     89.87 o
  -3   0  16      451.60      425.13     50.14 o
  -2   0  16     2607.12     2611.92    133.20 o
  -1   0  16     3128.09     3446.86    149.09 o
   0   0  16      633.06      604.31     43.52 o
   1   0  16      660.27      732.96     45.22 o
   2   0  16      190.22      156.28    109.36 o
   3   0  16      628.47      545.28     62.25 o
   4   0  16      119.20      136.60     54.87 o
   5   0  16        4.29       23.08    102.93 o
   6   0  16       91.07       34.06    124.31 o
   7   0  16      123.08       18.35    136.60 o
   8   0  16      314.29      260.15    151.55 o
   9   0  16      196.27      177.28    134.71 o
  10   0  16      127.75       72.09    119.01 o
 -13   1  16       13.06       19.30    127.33 o
 -12   1  16        4.19       19.11     80.22 o
 -11   1  16       13.83      153.82     89.30 o
 -10   1  16       46.26      155.33     72.27 o
  -9   1  16       10.84       41.44     88.74 o
  -8   1  16      217.23      190.53     81.92 o
  -7   1  16      530.38      524.09     45.60 o
  -6   1  16       61.02      154.20     80.98 o
  -5   1  16      120.75      206.61     49.57 o
  -4   1  16      117.91      133.95     71.33 o
  -3   1  16      823.83      862.95     47.49 o
  -2   1  16     1373.43     1369.82     60.73 o
  -1   1  16      687.40      629.09     37.65 o
   0   1  16        0.19      251.45     70.57 o
   1   1  16      237.87      128.09     59.98 o
   2   1  16      124.93      155.33     51.46 o
   3   1  16       14.04       57.52     78.52 o
   4   1  16      376.12      280.77     46.35 o
   5   1  16        4.83       95.55     70.00 o
   6   1  16      203.79      221.74     58.84 o
   7   1  16      131.60      176.34     99.71 o
   8   1  16        1.37       41.62     91.95 o
   9   1  16        4.00      136.60     76.44 o
  10   1  16       47.41      163.09     92.52 o
 -13   2  16       13.80       44.65    141.90 o
 -12   2  16        0.61       50.52    100.28 o
 -11   2  16      125.31       68.11    140.39 o
 -10   2  16      407.57      476.03     71.14 o
  -9   2  16     1134.50     1390.44     89.68 o
  -8   2  16      119.96      106.52    109.74 o
  -7   2  16      113.81       79.84    120.71 o
  -6   2  16     2353.31     2594.14    142.09 o
  -5   2  16     3105.01     2882.67    142.66 o
  -4   2  16     1783.31     1792.68    112.95 o
  -3   2  16       97.99       90.25     91.57 o
  -2   2  16     1627.81     1648.32     94.22 o
  -1   2  16     2055.55     2007.80     81.36 o
   0   2  16      798.60      967.95     50.71 o
   1   2  16      474.76      500.82     41.06 o
   2   2  16       24.32       33.30    101.98 o
   3   2  16      664.78      678.47     70.38 o
   4   2  16     1048.22     1134.83     76.06 o
   5   2  16      216.78      347.18     58.08 o
   6   2  16        6.85      101.41    126.95 o
   7   2  16       29.28      125.82     77.95 o
   8   2  16      292.15      301.78     72.09 o
   9   2  16      256.31      299.51    159.87 o
  10   2  16       95.09       15.14    125.63 o
 -13   3  16       25.79       92.71    136.04 o
 -12   3  16       49.91       12.49    121.09 o
 -11   3  16        7.33       14.76    103.87 o
 -10   3  16        1.33       72.46    119.76 o
  -9   3  16       55.30       76.63     95.74 o
  -8   3  16       27.09      100.84    105.76 o
  -7   3  16      630.81      612.44     70.00 o
  -6   3  16      292.44      252.96     57.71 o
  -5   3  16       69.07       56.38    102.74 o
  -4   3  16      175.87      260.15     52.41 o
  -3   3  16      749.87      655.96     65.27 o
  -2   3  16     1479.50     1430.74     91.76 o
  -1   3  16     1276.20     1457.23     65.09 o
   0   3  16      218.90      252.77     49.19 o
   1   3  16      104.93       78.90     90.25 o
   2   3  16      465.61      482.46     73.79 o
   3   3  16     1128.28     1092.45     85.33 o
   4   3  16      210.33      254.10     58.65 o
   5   3  16        2.26       86.09    126.76 o
   6   3  16      768.10      604.12     69.63 o
   7   3  16       59.10      133.39    125.25 o
   8   3  16       51.96       67.73    139.82 o
   9   3  16        4.59        2.84    111.63 o
  10   3  16      120.46       10.22    138.31 o
 -12   4  16       13.26      172.93    134.52 o
 -11   4  16        2.96      122.22    122.98 o
 -10   4  16       29.82       80.79    131.87 o
  -9   4  16      468.99      426.08     73.98 o
  -8   4  16      204.36      185.04    107.47 o
  -7   4  16        4.17       80.98     93.65 o
  -6   4  16        4.16       83.63     94.03 o
  -5   4  16      720.95      603.36     61.30 o
  -4   4  16      338.14      183.34    122.60 o
  -3   4  16      740.13      741.86     66.41 o
  -2   4  16      115.03      188.07     94.79 o
  -1   4  16       76.25      118.63     71.14 o
   0   4  16      654.10      821.70     49.95 o
   1   4  16      207.23       81.17     97.63 o
   2   4  16       13.79      693.61    178.98 o
   3   4  16      809.82      847.81     81.92 o
   4   4  16      658.15      727.67     74.36 o
   5   4  16      744.13      785.94     70.57 o
   6   4  16        4.15       70.00    111.82 o
   7   4  16        3.45       33.68    118.82 o
   8   4  16      230.34      178.98    140.39 o
   9   4  16       13.75      112.57    111.44 o
  10   4  16        3.08      277.75    148.71 o
 -12   5  16      187.53      172.17     64.52 o
 -11   5  16      146.70      172.93    112.39 o
 -10   5  16        1.03       36.71    105.57 o
  -9   5  16       16.14       20.06    116.17 o
  -8   5  16      203.42       71.33    128.09 o
  -7   5  16      348.78      515.76     65.09 o
  -6   5  16      180.15      199.04     53.35 o
  -5   5  16      284.36      202.82    118.82 o
  -4   5  16      353.10      316.34     54.49 o
  -3   5  16      501.61      400.92     60.73 o
  -2   5  16      314.54      217.77    110.12 o
  -1   5  16        5.56      131.12     62.44 o
   0   5  16     2191.82     2316.58    103.49 o
   1   5  16     1385.47     1342.19     68.49 o
   2   5  16      600.85      706.67     70.00 o
   3   5  16      200.33      145.68     88.74 o
   4   5  16        0.39       17.22     88.55 o
   5   5  16      130.71       91.57     79.28 o
   6   5  16      788.07      877.70     81.17 o
   7   5  16      333.52       43.52    166.12 o
   8   5  16       61.80       74.73    139.44 o
   9   5  16       11.38       38.41    103.68 o
 -12   6  16        1.59      111.63    157.42 o
 -11   6  16       21.17      178.61    116.93 o
 -10   6  16       29.29      119.39    138.68 o
  -9   6  16       22.48      154.96     99.14 o
  -8   6  16        0.32       10.78    108.22 o
  -7   6  16       90.26       11.92    122.98 o
  -6   6  16        1.12      134.33     97.25 o
  -5   6  16       51.58       29.33    114.85 o
  -4   6  16      119.70      110.12     76.82 o
  -3   6  16       27.19       36.71    106.71 o
  -2   6  16       32.17       48.44    113.14 o
  -1   6  16       20.83       78.71     86.65 o
   0   6  16       18.57      106.33     92.71 o
   1   6  16      341.81      334.70     59.03 o
   2   6  16       57.09      189.77    102.74 o
   3   6  16      206.59      236.31     59.03 o
   4   6  16       71.99       98.76     63.76 o
   5   6  16      207.50      203.20    106.14 o
   6   6  16        9.32       80.60    128.28 o
   7   6  16        0.11       21.00    111.63 o
   8   6  16        2.68      140.20    130.74 o
   9   6  16        7.26        2.84    128.09 o
 -11   7  16      137.38      245.77     60.54 o
 -10   7  16       10.63      159.50     95.92 o
  -9   7  16      186.53      113.90    137.74 o
  -8   7  16      954.88     1180.05     89.30 o
  -7   7  16      637.87      786.51     74.92 o
  -6   7  16      161.13      167.06     91.01 o
  -5   7  16      243.20      201.69     48.06 o
  -4   7  16      254.82      262.80     55.25 o
  -3   7  16      459.13      618.12     72.46 o
  -2   7  16      811.11      845.73     75.68 o
  -1   7  16       91.65      104.25     52.79 o
   0   7  16       47.66      136.98     98.20 o
   1   7  16      934.27      978.74     62.25 o
   2   7  16      217.86      307.26     62.06 o
   3   7  16       13.87       73.79    100.47 o
   4   7  16       95.91       58.84    113.14 o
   5   7  16      241.44      334.70     52.98 o
   6   7  16      488.43      305.75    172.55 o
   7   7  16      157.33      173.69    120.33 o
   8   7  16        0.49       38.60    103.87 o
 -10   8  16        2.34       71.33    119.39 o
  -9   8  16       42.25       15.51    114.47 o
  -8   8  16      137.40      143.23    134.52 o
  -7   8  16        0.09       87.22    115.98 o
  -6   8  16        0.82      158.74    126.20 o
  -5   8  16      142.49       84.19    115.22 o
  -4   8  16        2.38       82.68     85.14 o
  -3   8  16        0.17       81.36     83.63 o
  -2   8  16      565.64      458.43     58.46 o
  -1   8  16        6.97      101.60     80.60 o
   0   8  16        0.54      163.66     63.19 o
   1   8  16       17.12       78.90     51.65 o
   2   8  16       31.36       97.06     42.19 o
   3   8  16       44.57       57.14     93.84 o
   4   8  16      259.16      291.37     59.22 o
   5   8  16        3.02       63.76    120.52 o
   6   8  16        4.58      177.66    141.90 o
   7   8  16       34.89      161.58     60.54 o
   8   8  16       12.90       45.79    128.47 o
 -10   9  16       72.43       48.06    140.95 o
  -9   9  16       17.04      100.65    144.93 o
  -8   9  16      219.97      189.77    145.87 o
  -7   9  16      262.38      314.64     76.63 o
  -6   9  16       27.42       22.51    117.49 o
  -5   9  16        4.94       75.49    119.76 o
  -4   9  16      211.22        5.49    121.66 o
  -3   9  16      216.17      197.72    110.12 o
  -2   9  16      212.76       73.22    119.39 o
  -1   9  16       17.13       20.24     91.76 o
   0   9  16       25.60      128.28     74.73 o
   1   9  16      522.83      329.02     45.22 o
   2   9  16      566.50      490.79     62.06 o
   3   9  16      143.59      134.52    114.28 o
   4   9  16       28.79        2.46     78.33 o
   5   9  16       86.93       89.30    121.47 o
   6   9  16      251.19      329.97     70.95 o
   7   9  16       91.51       43.14    142.85 o
  -8  10  16        5.15       54.68    124.68 o
  -7  10  16        1.35      180.88    110.30 o
  -6  10  16       72.85       62.06    120.14 o
  -5  10  16      127.97       44.84    110.30 o
  -4  10  16      255.55      334.89     55.44 o
  -3  10  16       12.07       51.08    121.47 o
  -2  10  16      191.43       41.44    120.90 o
  -1  10  16      107.43      108.22     72.09 o
   0  10  16      310.61      322.02     54.49 o
   1  10  16       69.74       12.87     71.90 o
   2  10  16      182.75      274.91     55.81 o
   3  10  16      245.69      298.56     60.92 o
   4  10  16      221.25      213.61    135.28 o
   5  10  16       34.87       38.22    127.14 o
   6  10  16        8.29      129.98    102.17 o
  -7  11  16        5.64       48.25    110.30 o
  -6  11  16        0.46      119.39    110.30 o
  -5  11  16        0.51       29.70    125.82 o
  -4  11  16        7.60       24.79     98.76 o
  -3  11  16       16.11      177.09     97.25 o
  -2  11  16      160.99      104.25    123.93 o
  -1  11  16       26.60       61.30     81.36 o
   0  11  16       10.69       68.11     71.71 o
   1  11  16      158.00      171.42     67.36 o
   2  11  16      292.86      428.35     60.36 o
   3  11  16      110.10      175.58    107.28 o
   4  11  16        0.42      241.23    143.23 o
   5  11  16       36.75      130.36    144.36 o
  -5  12  16      166.23       62.06    141.52 o
  -4  12  16      167.27      187.69     64.71 o
  -3  12  16        2.03       93.84    117.87 o
  -2  12  16       84.29       87.41     58.27 o
  -1  12  16      219.16      167.63     74.73 o
   0  12  16      160.56      161.58     54.49 o
   1  12  16       32.46       75.68     76.44 o
   2  12  16       30.73       25.16    134.33 o
   3  12  16      127.22       75.49    128.66 o
 -13   1  17      231.64      213.23     61.68 o
 -12   1  17       30.36       79.84     84.57 o
 -11   1  17       80.06      152.31     52.22 o
 -10   1  17      675.07      810.16     56.57 o
  -9   1  17      206.55      276.61     55.63 o
  -8   1  17      131.52       87.41    106.71 o
  -7   1  17       99.72      162.52     60.92 o
  -6   1  17     2312.19     2178.08     87.03 o
  -5   1  17     2094.61     2090.67     94.22 o
  -4   1  17      963.23      834.00     46.17 o
  -3   1  17      259.53      203.20     47.49 o
  -2   1  17       53.02       93.84     52.22 o
  -1   1  17     3956.83     4323.81    126.01 o
   0   1  17     1166.61     1302.27     41.44 o
   1   1  17        7.23      156.85     65.27 o
   2   1  17      173.36      218.15     40.68 o
   3   1  17      194.10      158.74     79.46 o
   4   1  17      316.61      327.70     42.57 o
   5   1  17      161.54      139.44     52.98 o
   6   1  17      114.78       58.84     70.00 o
   7   1  17      129.64       80.41     96.49 o
   8   1  17      106.88      173.69    101.79 o
   9   1  17       62.57      121.66     87.22 o
  10   1  17        0.29      109.93     53.17 o
 -13   2  17       16.86       36.33    136.04 o
 -12   2  17       24.37       40.49    119.76 o
 -11   2  17       39.29      152.50    120.14 o
 -10   2  17       48.56      125.82    123.74 o
  -9   2  17      144.09       96.30    130.36 o
  -8   2  17       41.29       57.90    115.98 o
  -7   2  17      185.29      154.96    125.44 o
  -6   2  17      467.44      513.11     62.44 o
  -5   2  17        4.54      135.28    107.84 o
  -4   2  17      385.13      168.20    122.03 o
  -3   2  17     1113.38     1102.47     70.76 o
  -2   2  17     2398.48     2344.77    129.41 o
  -1   2  17     1836.15     2134.38     86.28 o
   0   2  17        0.44       54.68     84.19 o
   1   2  17       67.84      102.74     84.01 o
   2   2  17      494.48      460.14     65.84 o
   3   2  17       25.34       21.19    112.01 o
   4   2  17       46.07       68.68    120.71 o
   5   2  17      255.16      256.75     60.54 o
   6   2  17       44.11      182.20    112.20 o
   7   2  17       74.38       87.03    120.71 o
   8   2  17       10.27        2.08     99.14 o
   9   2  17       63.84       15.70    116.36 o
  10   2  17       48.28      105.57    119.76 o
 -12   3  17        1.52       34.81    109.17 o
 -11   3  17      112.94      257.12    132.82 o
 -10   3  17      221.28      269.61     66.79 o
  -9   3  17      192.56      235.74    139.63 o
  -8   3  17       28.25       69.63    122.79 o
  -7   3  17      145.52      119.95     76.63 o
  -6   3  17       52.69      156.28     89.68 o
  -5   3  17      753.15      608.85     70.76 o
  -4   3  17      526.45      641.96     56.00 o
  -3   3  17        3.10       18.92     79.84 o
  -2   3  17     1142.35     1044.39     74.17 o
  -1   3  17     1176.69     1147.88     57.14 o
   0   3  17     1115.89     1149.77     59.03 o
   1   3  17      438.25      530.90     42.95 o
   2   3  17      647.37      567.04     74.17 o
   3   3  17      547.11      422.30     83.25 o
   4   3  17      894.20      945.44     75.87 o
   5   3  17      193.85        6.81    124.49 o
   6   3  17       15.33       62.81    100.47 o
   7   3  17      238.59      191.28    133.58 o
   8   3  17       47.09       37.08    140.77 o
   9   3  17      177.04      126.76    133.58 o
  10   3  17        1.27       45.60    124.31 o
 -12   4  17       29.88       54.49    124.12 o
 -11   4  17      332.64      342.64     78.71 o
 -10   4  17       34.01       19.68    132.63 o
  -9   4  17        2.73        1.89    108.03 o
  -8   4  17       82.69      117.49    112.01 o
  -7   4  17       29.57      133.77    119.39 o
  -6   4  17      194.61       66.03    115.41 o
  -5   4  17      134.53       73.79     94.41 o
  -4   4  17      562.88      519.55     62.06 o
  -3   4  17     1103.69     1094.91     77.57 o
  -2   4  17      515.26      483.79     61.68 o
  -1   4  17     1181.17     1131.61     56.76 o
   0   4  17      253.22      304.80     55.63 o
   1   4  17     2417.53     2353.28    104.06 o
   2   4  17     1100.25     1224.70     84.95 o
   3   4  17     1179.02     1066.34     90.25 o
   4   4  17       27.93      102.93    118.44 o
   5   4  17      413.58      303.10     57.52 o
   6   4  17      478.26      392.78     68.49 o
   7   4  17      127.63       24.22    138.68 o
   8   4  17       64.80       15.89    150.60 o
   9   4  17       16.71       22.14    110.12 o
 -12   5  17       20.80      216.82    145.68 o
 -11   5  17        0.53       74.55    131.31 o
 -10   5  17       23.03       96.49    100.09 o
  -9   5  17        0.69      133.58     83.82 o
  -8   5  17        0.41      100.84    106.14 o
  -7   5  17      375.33      536.95     61.68 o
  -6   5  17        1.44       50.33    106.14 o
  -5   5  17      127.12       76.63    109.93 o
  -4   5  17        0.67       56.19     85.90 o
  -3   5  17        7.25       97.06     74.73 o
  -2   5  17     1847.89     1523.07    101.79 o
  -1   5  17        3.55      176.71    111.06 o
   0   5  17      310.46      404.89     48.25 o
   1   5  17      123.24      170.47    111.82 o
   2   5  17      217.86      182.96    117.49 o
   3   5  17      344.96      244.26    156.85 o
   4   5  17      133.68       39.92    114.47 o
   5   5  17        1.08        1.70     99.33 o
   6   5  17      108.00      132.44    114.28 o
   7   5  17       33.76      188.82    144.36 o
   8   5  17       65.64       91.95    119.39 o
   9   5  17       35.59      167.82    140.77 o
 -11   6  17      155.63      215.12    150.41 o
 -10   6  17       83.53       33.30    136.60 o
  -9   6  17       35.19       93.09    124.49 o
  -8   6  17      422.28      525.41     74.92 o
  -7   6  17      521.25      577.44     76.06 o
  -6   6  17      373.66      385.97     60.54 o
  -5   6  17      115.60        1.14    106.52 o
  -4   6  17      155.84       82.68    119.76 o
  -3   6  17      581.09      533.93     70.19 o
  -2   6  17       41.68      172.74     50.33 o
  -1   6  17       42.40      228.55     48.25 o
   0   6  17       62.73       80.22     82.30 o
   1   6  17      945.54      967.20     61.30 o
   2   6  17      949.78     1062.93     86.46 o
   3   6  17      238.25       98.76     94.60 o
   4   6  17       97.48       57.52    114.85 o
   5   6  17      429.71      387.29     59.98 o
   6   6  17      273.72      303.67     64.52 o
   7   6  17      448.21      571.39     76.44 o
   8   6  17       10.83        1.70    123.55 o
   9   6  17       59.85      125.44     74.17 o
 -11   7  17       76.42      113.14    141.71 o
 -10   7  17       35.72      155.71    110.12 o
  -9   7  17       27.79       76.63    137.17 o
  -8   7  17       16.12      126.76     67.54 o
  -7   7  17        4.97       78.90    110.30 o
  -6   7  17        3.78       69.63     75.68 o
  -5   7  17      192.69      164.60     48.06 o
  -4   7  17        5.60      103.49     84.01 o
  -3   7  17        0.56       49.38     98.01 o
  -2   7  17        0.04       61.49    106.90 o
  -1   7  17      316.52      423.43     62.06 o
   0   7  17       99.88      116.55     94.22 o
   1   7  17       22.92      117.68     99.52 o
   2   7  17      153.27       14.57    119.95 o
   3   7  17      310.66       48.44    121.47 o
   4   7  17       44.28        9.27     97.44 o
   5   7  17       51.18        8.70    134.33 o
   6   7  17       29.33       35.57    135.47 o
   7   7  17       14.16       25.35    121.85 o
   8   7  17        0.02      191.47    134.71 o
 -10   8  17       15.19      152.50    108.60 o
  -9   8  17      142.19      226.47    123.55 o
  -8   8  17      315.64      370.46     73.03 o
  -7   8  17      884.66      997.47     87.60 o
  -6   8  17      102.40      102.74    119.58 o
  -5   8  17       22.27        4.73    114.28 o
  -4   8  17      123.17      176.15     88.55 o
  -3   8  17     1042.95      712.53     73.98 o
  -2   8  17      160.54       37.08    105.76 o
  -1   8  17       33.90      181.44     87.41 o
   0   8  17       40.02       97.44     72.46 o
   1   8  17      240.11      295.53     48.06 o
   2   8  17      598.43      471.11     63.57 o
   3   8  17      132.10       42.76    103.11 o
   4   8  17        0.86       98.57     70.57 o
   5   8  17      246.25      227.80    135.47 o
   6   8  17      140.66      238.77    136.22 o
   7   8  17      145.87        3.78    146.63 o
  -9   9  17       26.36      315.40    148.14 o
  -8   9  17       20.81       53.73    119.58 o
  -7   9  17       40.26       36.89    120.14 o
  -6   9  17       11.66      175.58    105.20 o
  -5   9  17       55.60      152.12    111.63 o
  -4   9  17      172.86      109.55    111.82 o
  -3   9  17        7.55       56.57    110.12 o
  -2   9  17       51.94       92.52     87.22 o
  -1   9  17      573.93      349.83     58.08 o
   0   9  17       68.64       65.65     81.17 o
   1   9  17        3.94       85.90     60.92 o
   2   9  17      118.81      109.17     91.19 o
   3   9  17      192.35      213.23    106.90 o
   4   9  17       94.98      216.82    116.55 o
   5   9  17       41.56      134.90    117.87 o
   6   9  17        2.84      177.28    108.79 o
  -8  10  17        3.31       91.76     91.19 o
  -7  10  17       68.61      224.58     57.71 o
  -6  10  17       37.88      140.95    107.09 o
  -5  10  17        0.48       34.81    118.63 o
  -4  10  17       35.68      212.85    120.71 o
  -3  10  17      248.46      180.88     61.49 o
  -2  10  17       30.38      104.82    112.76 o
  -1  10  17       21.46      108.98     74.73 o
   0  10  17       85.64      191.85     84.01 o
   1  10  17      225.93      144.36     61.30 o
   2  10  17      208.85      201.88     61.11 o
   3  10  17       37.59        7.19     92.33 o
   4  10  17        0.78       18.35    114.47 o
   5  10  17       32.99       63.00    115.79 o
  -7  11  17       46.05      103.49    128.28 o
  -6  11  17      111.24      149.47     62.63 o
  -5  11  17      140.92      182.77    119.76 o
  -4  11  17      106.08      159.12     84.01 o
  -3  11  17        7.13       46.92     78.71 o
  -2  11  17       92.44        3.22    128.09 o
  -1  11  17      131.92      131.68     73.79 o
   0  11  17      136.97      126.58     81.73 o
   1  11  17       23.85       79.28     90.25 o
   2  11  17        2.59       71.71    104.63 o
   3  11  17       72.99       93.28    134.33 o
   4  11  17       82.77       44.46    147.58 o
  -4  12  17       19.90       61.11    130.74 o
  -3  12  17       15.50      133.20    130.93 o
  -2  12  17       43.16      148.52    123.17 o
  -1  12  17       11.56      133.58     73.60 o
   0  12  17        0.28       41.25     70.57 o
   1  12  17        1.43        8.70     87.79 o
   2  12  17        1.95      234.04    141.90 o
 -13   0  18       64.35      423.43    163.09 o
 -12   0  18       45.43       89.11    145.68 o
 -11   0  18      241.32      286.45    146.44 o
 -10   0  18     1020.32     1206.35     93.65 o
  -9   0  18      636.34      764.56     77.38 o
  -8   0  18      274.99       89.11    132.44 o
  -7   0  18        1.08      152.31     87.22 o
  -6   0  18     3834.71     3755.83    234.99 o
  -5   0  18     4432.83     4056.47    259.02 o
  -4   0  18     1359.32     1401.79     90.44 o
  -3   0  18      270.46      278.69     52.03 o
  -2   0  18       38.04       63.57     97.82 o
  -1   0  18     1436.97     1326.11     59.98 o
   0   0  18     1822.51     1896.17     86.84 o
   1   0  18        1.55       87.41     77.76 o
   2   0  18      182.93      113.33     99.90 o
   3   0  18      537.37      559.66     66.98 o
   4   0  18       73.57      190.15     45.41 o
   5   0  18       12.74       22.70    103.68 o
   6   0  18       43.02       11.54    106.14 o
   7   0  18      153.69      328.45     65.65 o
   8   0  18      162.82      223.45    145.68 o
   9   0  18        2.71        7.00    133.58 o
  10   0  18        6.83      143.79    112.76 o
 -13   1  18       10.86       34.62     95.36 o
 -12   1  18        0.36      246.15    116.55 o
 -11   1  18       24.03      147.96    120.71 o
 -10   1  18        2.50       45.79     92.52 o
  -9   1  18      139.51      215.31     95.17 o
  -8   1  18       24.87       84.76     77.76 o
  -7   1  18        0.69      262.61    117.68 o
  -6   1  18      180.98      183.34     91.01 o
  -5   1  18       68.78       40.11    107.09 o
  -4   1  18      148.71       83.06     86.09 o
  -3   1  18       67.32      126.20     48.81 o
  -2   1  18       49.94      143.41     43.71 o
  -1   1  18      390.09      229.69     46.92 o
   0   1  18        8.01      507.25     92.71 o
   1   1  18      106.36       56.19     59.41 o
   2   1  18       12.76       31.41     96.68 o
   3   1  18       46.88      184.85     47.87 o
   4   1  18       33.17      158.36     91.57 o
   5   1  18      225.70      266.96     62.06 o
   6   1  18       52.31      110.87     62.06 o
   7   1  18       10.45      209.07     90.63 o
   8   1  18        7.66       59.98     91.57 o
   9   1  18       17.01       47.30     91.57 o
  10   1  18        6.59      337.53    106.14 o
 -12   2  18       18.25        5.30    114.28 o
 -11   2  18      137.77       34.43    137.74 o
 -10   2  18      527.57      672.42     73.79 o
  -9   2  18      523.42      713.10     74.92 o
  -8   2  18      254.90      333.37     60.54 o
  -7   2  18      141.65      163.85    100.84 o
  -6   2  18     1539.83     1505.47     90.06 o
  -5   2  18     2652.47     2243.17    145.12 o
  -4   2  18      403.41      130.74    130.36 o
  -3   2  18      192.75      229.50     50.52 o
  -2   2  18      522.47      564.95     64.71 o
  -1   2  18     1521.94     1700.73     76.06 o
   0   2  18     1136.65     1322.89     59.98 o
   1   2  18       83.07       26.49     78.52 o
   2   2  18      293.31      223.26     67.92 o
   3   2  18     1295.54     1445.69     97.06 o
   4   2  18      579.82      679.23     68.49 o
   5   2  18      196.59       11.92    122.60 o
   6   2  18       39.55      169.71    106.52 o
   7   2  18      110.94       13.81    125.25 o
   8   2  18      228.77      217.77    137.93 o
   9   2  18       31.44      216.45    152.87 o
  10   2  18       38.79       73.79    150.60 o
 -12   3  18       28.35      121.85    128.09 o
 -11   3  18       27.73       65.46    114.85 o
 -10   3  18        1.84      151.93    111.63 o
  -9   3  18        0.47      125.25     93.47 o
  -8   3  18        3.31      149.47     55.81 o
  -7   3  18       14.04       25.92    105.38 o
  -6   3  18       24.49       28.57    111.63 o
  -5   3  18      196.72      164.79     82.87 o
  -4   3  18      104.06      334.32     56.76 o
  -3   3  18       39.08      134.33     87.41 o
  -2   3  18      936.08     1000.50     76.82 o
  -1   3  18      470.95      417.19     48.06 o
   0   3  18       56.74      122.98     82.49 o
   1   3  18       52.46       61.68     76.44 o
   2   3  18      336.84      307.07     67.73 o
   3   3  18      155.04       61.30    144.55 o
   4   3  18       70.69      197.72    129.04 o
   5   3  18      401.08      235.37    127.71 o
   6   3  18      349.24      210.20    135.28 o
   7   3  18      126.55       83.82    136.98 o
   8   3  18       12.62       54.11    146.25 o
   9   3  18       96.29      211.91    122.41 o
 -12   4  18       37.56       65.09    136.41 o
 -11   4  18        2.02      133.95     67.54 o
 -10   4  18       50.34       96.30    121.66 o
  -9   4  18      333.89      477.54     71.71 o
  -8   4  18      297.01      332.43     68.30 o
  -7   4  18       84.43      159.69     49.00 o
  -6   4  18        1.66       91.19    112.20 o
  -5   4  18        5.27       69.06     88.17 o
  -4   4  18       49.77       99.33     99.14 o
  -3   4  18      315.02      350.97     59.79 o
  -2   4  18      562.65      464.87     65.65 o
  -1   4  18      387.12      312.18     47.11 o
   0   4  18      148.82      192.42     96.87 o
   1   4  18      885.89      779.13     61.87 o
   2   4  18       29.50       44.84    124.68 o
   3   4  18      743.84      490.79     92.14 o
   4   4  18      985.06      908.16     72.65 o
   5   4  18      225.53        9.08    111.06 o
   6   4  18       40.75       11.73    128.28 o
   7   4  18       43.39       54.49    125.44 o
   8   4  18       82.42       61.68    132.06 o
   9   4  18       88.68      170.47    128.47 o
 -12   5  18      289.76      258.26     77.00 o
 -11   5  18      181.72       59.79    166.69 o
 -10   5  18       11.63       53.35    123.36 o
  -9   5  18        0.74        1.89     96.11 o
  -8   5  18      461.76      221.55    155.90 o
  -7   5  18      121.00      104.06    118.06 o
  -6   5  18      205.58      310.10     55.63 o
  -5   5  18      108.95       54.49    102.55 o
  -4   5  18      502.92      428.73     57.90 o
  -3   5  18      910.36      998.41     77.00 o
  -2   5  18     2788.17     2743.60    158.93 o
  -1   5  18       74.24      157.60    103.49 o
   0   5  18      152.48      162.90     63.57 o
   1   5  18     1348.18     1286.57     65.46 o
   2   5  18     1102.30     1026.98     90.63 o
   3   5  18      433.19       21.38    155.14 o
   4   5  18        8.70      121.85    116.17 o
   5   5  18      291.21      216.64    126.76 o
   6   5  18      620.08      574.98     85.14 o
   7   5  18      262.65      271.69     77.00 o
   8   5  18       18.88      253.91    149.66 o
   9   5  18       11.53      103.30    128.28 o
 -11   6  18        9.68       59.22    121.09 o
 -10   6  18        0.93       51.08    101.60 o
  -9   6  18        7.74      153.82    121.28 o
  -8   6  18       44.03      171.79    115.22 o
  -7   6  18        2.90      123.17    112.01 o
  -6   6  18        8.57       26.11     99.52 o
  -5   6  18       22.04      110.87    102.17 o
  -4   6  18      194.59       27.62    113.71 o
  -3   6  18        1.61       84.38    120.90 o
  -2   6  18       19.21       34.62    130.74 o
  -1   6  18      767.76      751.32     57.90 o
   0   6  18      364.22      370.27     68.30 o
   1   6  18      271.49      125.82    107.09 o
   2   6  18      122.13       42.57    131.49 o
   3   6  18        2.13       88.36     73.22 o
   4   6  18        1.74       22.14     85.90 o
   5   6  18       51.38       84.38    133.58 o
   6   6  18        7.92       67.17    124.68 o
   7   6  18       66.46      169.33    123.93 o
   8   6  18        6.12      171.61    121.28 o
 -10   7  18       20.15       55.25    122.98 o
  -9   7  18      123.67      110.12    154.96 o
  -8   7  18      765.43      781.97     80.22 o
  -7   7  18      568.12      748.86     76.63 o
  -6   7  18      225.82      122.79     68.49 o
  -5   7  18       22.27       39.92     70.57 o
  -4   7  18      273.51      198.85     59.79 o
  -3   7  18      888.88      792.18     68.87 o
  -2   7  18      909.46      576.31     67.54 o
  -1   7  18       28.54       98.20     80.03 o
   0   7  18      148.83      109.36     45.98 o
   1   7  18      428.80      385.59     41.44 o
   2   7  18      686.95      747.53     61.68 o
   3   7  18       75.36       74.17     90.44 o
   4   7  18       73.63      146.82    113.90 o
   5   7  18      391.99      350.21     73.03 o
   6   7  18      552.53      680.37     80.98 o
   7   7  18      137.06      165.17    123.74 o
   8   7  18       11.47      209.26    122.03 o
 -10   8  18       18.52        5.30     83.63 o
  -9   8  18       12.12      118.44    134.14 o
  -8   8  18        1.90       31.97    125.82 o
  -7   8  18        0.15       57.33    130.36 o
  -6   8  18        1.39       69.44    128.85 o
  -5   8  18       88.04       22.33     89.68 o
  -4   8  18        1.01       15.14    109.55 o
  -3   8  18        1.21      133.77     72.84 o
  -2   8  18      112.67        3.59    113.33 o
  -1   8  18       23.78       73.98     75.87 o
   0   8  18      112.25       58.65     61.11 o
   1   8  18        5.09       58.65     68.87 o
   2   8  18        4.85       23.84    114.66 o
   3   8  18       68.21      133.95     76.06 o
   4   8  18       26.35        4.92    112.01 o
   5   8  18        4.63      240.10    126.76 o
   6   8  18       15.65        5.11    113.90 o
   7   8  18       10.41      179.36    133.39 o
  -9   9  18        2.43       67.17    112.39 o
  -8   9  18      102.07      138.87    122.60 o
  -7   9  18      140.47      188.82    134.52 o
  -6   9  18       40.90      156.85    124.68 o
  -5   9  18        2.75        1.89    106.33 o
  -4   9  18       69.19       60.73    113.33 o
  -3   9  18      361.00      307.45     62.06 o
  -2   9  18      265.15      208.69     58.46 o
  -1   9  18       29.96      120.71     76.25 o
   0   9  18       94.90      149.66     87.60 o
   1   9  18      134.34      185.80     53.73 o
   2   9  18      253.53      276.61     64.90 o
   3   9  18      102.89       81.73    108.60 o
   4   9  18       12.93       48.25    112.01 o
   5   9  18       40.37      165.74    100.28 o
   6   9  18      201.54      300.07     65.65 o
  -8  10  18       12.67       53.17    119.01 o
  -7  10  18       16.33      165.36    109.17 o
  -6  10  18       87.64       62.06    149.47 o
  -5  10  18       14.50       55.06    122.79 o
  -4  10  18       79.54       99.14     77.00 o
  -3  10  18       25.44       75.87     96.30 o
  -2  10  18       55.06       80.22    115.41 o
  -1  10  18      200.80      144.93     99.52 o
   0  10  18      157.93      199.23     54.30 o
   1  10  18      103.23      147.01     72.65 o
   2  10  18        1.15      162.90    134.71 o
   3  10  18      133.65      137.36    121.28 o
   4  10  18      117.45      137.74     82.11 o
   5  10  18       19.62      160.82    106.14 o
  -6  11  18       12.91      128.85    142.85 o
  -5  11  18        1.56       56.76    103.11 o
  -4  11  18        0.24       52.41    119.01 o
  -3  11  18       28.69      237.26    123.17 o
  -2  11  18       21.11      113.71     97.06 o
  -1  11  18       49.52       74.92     87.03 o
   0  11  18        0.11       73.98     91.76 o
   1  11  18       78.09      149.28     55.25 o
   2  11  18       44.98        0.76    125.06 o
   3  11  18       43.11       14.57    127.52 o
  -3  12  18        8.29      130.93     79.84 o
  -2  12  18       91.44       69.06    115.79 o
  -1  12  18       92.43      122.22     94.41 o
   0  12  18       75.05      106.90     84.95 o
 -12   1  19        0.57      166.50     93.09 o
 -11   1  19       52.10      120.33     90.25 o
 -10   1  19      541.20      629.47     54.49 o
  -9   1  19      575.38      653.50     58.65 o
  -8   1  19       22.26      157.60     78.33 o
  -7   1  19      407.22      375.37     46.35 o
  -6   1  19     1301.00     1283.54     59.22 o
  -5   1  19     2012.49     1862.68     79.09 o
  -4   1  19      471.88      515.01     43.33 o
  -3   1  19      120.93      145.50     77.95 o
  -2   1  19     1556.80     1472.74     64.52 o
  -1   1  19      787.78      795.21     41.81 o
   0   1  19     1100.10     1302.65     45.22 o
   1   1  19       27.18      189.77     59.98 o
   2   1  19        6.65       92.33     85.33 o
   3   1  19      125.07      203.20     90.82 o
   4   1  19      586.75      489.08     50.90 o
   5   1  19      202.61      129.22     52.60 o
   6   1  19       52.06      150.23     96.11 o
   7   1  19      307.58      308.78     65.09 o
   8   1  19      290.18      227.61    113.33 o
   9   1  19      200.94      205.85     61.49 o
 -12   2  19       36.41      260.53    167.25 o
 -11   2  19       15.43       75.68    122.79 o
 -10   2  19        2.05       35.57    117.87 o
  -9   2  19      116.95      152.87     63.38 o
  -8   2  19       11.82       45.60    110.49 o
  -7   2  19       41.99       31.41    119.01 o
  -6   2  19      361.63      382.00     67.54 o
  -5   2  19       15.12      122.98    109.17 o
  -4   2  19       12.36        1.70    100.84 o
  -3   2  19      237.87      327.89     57.52 o
  -2   2  19      225.97      181.07    107.66 o
  -1   2  19     1067.48     1168.69     60.54 o
   0   2  19      350.10      357.78     47.30 o
   1   2  19      576.55      577.63     50.52 o
   2   2  19      161.04      193.55    148.33 o
   3   2  19        5.25      185.98    134.14 o
   4   2  19      164.39      201.69    102.36 o
   5   2  19      229.62      120.52     75.68 o
   6   2  19      428.01      412.84     60.92 o
   7   2  19       17.20      110.49    123.74 o
   8   2  19       33.38      198.09    143.41 o
   9   2  19      104.02      223.45    114.28 o
 -12   3  19        9.52       25.54    107.84 o
 -11   3  19       44.05       45.41    127.90 o
 -10   3  19      186.35      133.95    147.39 o
  -9   3  19      333.08      610.36     65.84 o
  -8   3  19      271.47      341.51     66.41 o
  -7   3  19       22.21       23.65    122.41 o
  -6   3  19        2.76      100.09     81.73 o
  -5   3  19       56.00      178.98     96.30 o
  -4   3  19        1.98       92.33    118.06 o
  -3   3  19       45.95       27.62    101.03 o
  -2   3  19      983.73      987.44     77.95 o
  -1   3  19      677.63      630.04     55.06 o
   0   3  19        5.63       33.49     94.41 o
   1   3  19       32.48      263.18     99.71 o
   2   3  19      513.10      533.17     71.52 o
   3   3  19     1025.08      980.25     86.46 o
   4   3  19      825.97      704.02     71.52 o
   5   3  19      111.62      187.50    122.60 o
   6   3  19        3.00       59.79    109.17 o
   7   3  19       54.36       44.46    132.25 o
   8   3  19      348.45      254.48    160.82 o
   9   3  19      181.29      302.53     71.33 o
 -12   4  19       84.36       15.89    147.96 o
 -11   4  19      208.18       24.03    143.60 o
 -10   4  19       11.05       19.49    113.71 o
  -9   4  19       96.99      220.23    123.93 o
  -8   4  19       95.59       41.44    126.20 o
  -7   4  19      571.94      726.91     72.27 o
  -6   4  19      209.49      234.04     59.22 o
  -5   4  19        3.76        2.65    114.47 o
  -4   4  19      280.51      133.95    120.52 o
  -3   4  19      519.06      648.77     65.46 o
  -2   4  19      323.59      296.10     59.98 o
  -1   4  19      170.47      135.28    100.84 o
   0   4  19      165.06      264.88     55.06 o
   1   4  19      958.98      963.60     61.87 o
   2   4  19     1653.07     1695.43    103.30 o
   3   4  19      529.15      435.92     85.71 o
   4   4  19       15.20       23.46    122.22 o
   5   4  19       68.77      136.04    108.22 o
   6   4  19      313.32      320.51     67.73 o
   7   4  19      271.65      134.52    158.36 o
   8   4  19        0.05      129.04    116.74 o
   9   4  19       44.30      177.85    148.14 o
 -11   5  19        7.44       79.28    109.36 o
 -10   5  19        0.36       92.33    119.01 o
  -9   5  19       45.81       75.68    136.98 o
  -8   5  19       45.67       20.43    112.95 o
  -7   5  19       20.54       99.52    112.76 o
  -6   5  19        1.18        7.19    115.41 o
  -5   5  19       22.03      142.47     95.36 o
  -4   5  19       45.23       56.57     87.03 o
  -3   5  19       10.28      115.60    101.98 o
  -2   5  19      619.68      547.74     76.63 o
  -1   5  19      270.58      222.31     45.79 o
   0   5  19      481.75      660.12     60.36 o
   1   5  19       21.92      145.31     96.49 o
   2   5  19       13.44       73.79     85.14 o
   3   5  19       25.65       39.54    100.47 o
   4   5  19       51.28       90.44    124.31 o
   5   5  19      300.90      454.65     69.25 o
   6   5  19       17.41      152.50    148.71 o
   7   5  19        0.33       25.16    140.58 o
   8   5  19        9.64       55.06    141.90 o
 -11   6  19      139.34       32.35    159.50 o
 -10   6  19       44.19       28.19    120.52 o
  -9   6  19       29.29       48.44    119.20 o
  -8   6  19      277.23      255.80     65.27 o
  -7   6  19      640.76      765.32     84.01 o
  -6   6  19       29.72       16.27     97.25 o
  -5   6  19        7.52       53.54     96.11 o
  -4   6  19      141.67       98.38    101.41 o
  -3   6  19      411.95      456.92     67.92 o
  -2   6  19      138.92      220.80     52.79 o
  -1   6  19       71.57      174.06    108.79 o
   0   6  19        5.14      123.74     83.44 o
   1   6  19      627.51      472.81     44.84 o
   2   6  19      589.61      561.93     60.36 o
   3   6  19      190.47       39.54    105.57 o
   4   6  19        4.20      173.50    120.71 o
   5   6  19      207.59      227.99     63.38 o
   6   6  19      357.76      417.76     71.14 o
   7   6  19      193.95      165.74     99.33 o
   8   6  19        1.94      296.10    150.23 o
 -10   7  19       53.22      231.39    119.76 o
  -9   7  19       22.90       75.11    112.39 o
  -8   7  19       20.87       91.95    115.22 o
  -7   7  19        9.89      170.09    108.79 o
  -6   7  19        0.65       12.49     98.95 o
  -5   7  19       36.07      106.52     79.28 o
  -4   7  19       42.81        7.00     90.44 o
  -3   7  19      104.36       84.19    116.36 o
  -2   7  19        8.08       92.14    100.28 o
  -1   7  19       51.64      100.47     40.87 o
   0   7  19        9.23       18.73     66.60 o
   1   7  19        8.65       90.82    108.03 o
   2   7  19        8.46       98.57     99.52 o
   3   7  19        7.13       41.62     78.71 o
   4   7  19       13.54       35.00    112.39 o
   5   7  19       26.58      121.47    141.14 o
   6   7  19        3.39       59.41    147.39 o
   7   7  19        0.06      129.79    101.41 o
  -9   8  19        1.81       67.17     80.22 o
  -8   8  19      156.84      201.31    141.52 o
  -7   8  19      429.27      513.87     71.33 o
  -6   8  19       56.31       53.73    124.87 o
  -5   8  19        1.28      163.09    109.55 o
  -4   8  19      328.17      212.66     61.68 o
  -3   8  19      626.02      622.47     68.11 o
  -2   8  19      325.32      164.98     62.06 o
  -1   8  19       54.61      153.06     78.71 o
   0   8  19        1.78       33.11     70.76 o
   1   8  19      251.93      187.69     85.52 o
   2   8  19      255.79      253.91    140.95 o
   3   8  19        8.71       31.22    110.68 o
   4   8  19       30.45      124.87     55.44 o
   5   8  19       87.52       42.00    138.87 o
   6   8  19       40.67      230.64    148.14 o
  -8   9  19        0.12       10.78    129.98 o
  -7   9  19       63.75       97.63    119.01 o
  -6   9  19       37.04        2.65    136.41 o
  -5   9  19       37.39      118.44    136.98 o
  -4   9  19       74.65      108.41    108.79 o
  -3   9  19        2.11      140.58     97.25 o
  -2   9  19      290.95      240.85    135.28 o
  -1   9  19      210.36      205.28     40.68 o
   0   9  19      117.54      173.12     89.49 o
   1   9  19      139.76      121.09     87.60 o
   2   9  19        0.15       41.62    107.09 o
   3   9  19        2.78       88.74     54.68 o
   4   9  19       65.96       15.51    143.23 o
   5   9  19       25.87      229.31    162.71 o
  -7  10  19       55.73      140.39     87.03 o
  -6  10  19       24.50       87.60     96.87 o
  -5  10  19       21.16       98.20    119.58 o
  -4  10  19       87.67      218.34    118.82 o
  -3  10  19      168.19      153.25    123.93 o
  -2  10  19      143.14       34.81    118.82 o
  -1  10  19        0.12      121.85     84.01 o
   0  10  19      106.95       83.44     80.60 o
   1  10  19      125.38      185.42     91.01 o
   2  10  19      113.68       61.49    133.77 o
   3  10  19        0.68       22.51    137.93 o
   4  10  19        1.06      113.90    109.55 o
  -5  11  19       32.24      134.14     59.79 o
  -4  11  19       25.04       32.54    122.03 o
  -3  11  19        8.48      102.36     99.71 o
  -2  11  19      104.96       78.33    136.79 o
  -1  11  19      117.13      201.88     78.14 o
   0  11  19        6.82       56.57    103.11 o
   1  11  19       10.00       40.68     70.19 o
   2  11  19       13.68       43.89    106.33 o
 -12   0  20        2.30       13.81    143.60 o
 -11   0  20       93.84      206.80    104.63 o
 -10   0  20      467.15      540.74     72.46 o
  -9   0  20       50.97      168.77    137.93 o
  -8   0  20      341.07      452.00     71.33 o
  -7   0  20      706.74      756.05     77.00 o
  -6   0  20     3108.06     3098.17    164.79 o
  -5   0  20     3342.03     2864.13    170.47 o
  -4   0  20      570.81      507.63     64.33 o
  -3   0  20      540.16      598.06     68.87 o
  -2   0  20      401.23      430.43     62.06 o
  -1   0  20     2560.14     2540.40    101.03 o
   0   0  20     1759.90     1730.62     77.57 o
   1   0  20        0.69       90.63     82.30 o
   2   0  20        9.32      253.15    128.47 o
   3   0  20      219.16      349.64     66.22 o
   4   0  20       39.93      164.79     96.11 o
   5   0  20       97.92       52.22    106.14 o
   6   0  20        4.47      110.87    113.14 o
   7   0  20      200.89      130.74    142.47 o
   8   0  20      277.31      318.99     69.06 o
   9   0  20      219.28       85.90    168.39 o
 -12   1  20        7.27       55.44     79.28 o
 -11   1  20        3.92      151.93     85.90 o
 -10   1  20        1.94       83.25     95.74 o
  -9   1  20        6.78       26.30     92.14 o
  -8   1  20       88.96       63.38    115.98 o
  -7   1  20      186.95      177.66     89.49 o
  -6   1  20       83.77      171.42     89.68 o
  -5   1  20       21.77      165.55     90.63 o
  -4   1  20       51.60       77.38     57.90 o
  -3   1  20       32.83      119.76     70.95 o
  -2   1  20        2.83      105.20     89.87 o
  -1   1  20       86.85      611.88    119.58 o
   0   1  20        1.02     1981.69    221.74 o
   1   1  20        8.57       74.92     67.54 o
   2   1  20        5.20      159.31     98.20 o
   3   1  20        0.39      154.77     91.95 o
   4   1  20       30.58      127.14     74.17 o
   5   1  20       22.68       54.49     77.95 o
   6   1  20       38.09       86.46     90.44 o
   7   1  20       13.61      102.74     76.06 o
   8   1  20        0.20      149.85     88.55 o
   9   1  20       19.14       23.65    108.22 o
 -12   2  20       18.12      143.79    124.12 o
 -11   2  20       91.25        9.27    127.52 o
 -10   2  20      379.15      415.67     76.25 o
  -9   2  20      605.60      740.53     84.01 o
  -8   2  20      262.17      146.25     74.73 o
  -7   2  20        2.27      133.95    120.52 o
  -6   2  20      543.16      526.36     62.06 o
  -5   2  20      472.72      447.84     65.65 o
  -4   2  20      643.12      526.36     63.95 o
  -3   2  20       54.21       66.41    100.84 o
  -2   2  20       70.74      103.87    109.55 o
  -1   2  20      827.67      818.67     54.68 o
   0   2  20      132.78      190.71     61.68 o
   1   2  20       24.75       94.22     90.63 o
   2   2  20       46.79      136.04    126.95 o
   3   2  20      179.71      138.12     64.14 o
   4   2  20      315.80      153.63     89.30 o
   5   2  20       40.91       41.44    108.41 o
   6   2  20        1.84        0.19    124.31 o
   7   2  20       65.40        4.35    143.79 o
   8   2  20      108.88      136.60     68.49 o
   9   2  20      120.41      161.96    133.39 o
 -12   3  20       12.70      152.69    118.63 o
 -11   3  20       21.28      104.06    129.79 o
 -10   3  20        1.19       14.38    127.33 o
  -9   3  20       33.15       15.70    119.01 o
  -8   3  20      492.21      728.42     72.27 o
  -7   3  20      151.68       87.03    146.25 o
  -6   3  20      329.84      261.48     56.00 o
  -5   3  20        6.02       10.78    105.57 o
  -4   3  20      119.42      114.28    151.36 o
  -3   3  20      274.16      161.20    128.47 o
  -2   3  20       18.26       24.97    110.87 o
  -1   3  20      256.21      237.64     63.38 o
   0   3  20      432.46      383.32     69.25 o
   1   3  20       94.83       14.76     81.55 o
   2   3  20      157.88      213.04     64.90 o
   3   3  20      316.42      165.93     88.74 o
   4   3  20       33.35       76.63    101.60 o
   5   3  20      347.03      279.83     62.44 o
   6   3  20      276.44      400.54     76.06 o
   7   3  20      107.28      143.41    132.44 o
   8   3  20       18.55       46.17    119.39 o
 -11   4  20        1.13       56.95    124.31 o
 -10   4  20       80.11      141.71     85.52 o
  -9   4  20      102.29      103.30     93.09 o
  -8   4  20      250.25      185.80    102.93 o
  -7   4  20        1.66      105.01    102.36 o
  -6   4  20        1.17       36.33     99.52 o
  -5   4  20        4.22       54.11    112.39 o
  -4   4  20        3.49       84.38    103.30 o
  -3   4  20        8.93       11.16    108.98 o
  -2   4  20       83.66       28.95    113.71 o
  -1   4  20       46.96      143.79     81.92 o
   0   4  20       24.83      124.87     86.09 o
   1   4  20        8.50       45.03    102.17 o
   2   4  20       32.67       18.16    114.85 o
   3   4  20       83.11       83.63    114.09 o
   4   4  20      189.63      194.88     59.22 o
   5   4  20       61.57       49.00    119.39 o
   6   4  20       64.48      132.82    136.79 o
   7   4  20        6.07      133.20    124.12 o
   8   4  20       20.46      157.42    128.47 o
 -11   5  20       78.83      104.63    120.14 o
 -10   5  20       10.63       82.11    123.36 o
  -9   5  20       58.59       12.68    125.44 o
  -8   5  20      281.13       20.43    152.31 o
  -7   5  20      310.16      425.89     62.06 o
  -6   5  20      433.24      372.35     62.81 o
  -5   5  20       20.01      136.41    105.20 o
  -4   5  20      499.56      405.65     61.87 o
  -3   5  20     1036.90      885.46     84.57 o
  -2   5  20      778.69      751.51     78.90 o
  -1   5  20       22.11      130.74    106.90 o
   0   5  20      496.75      553.03     56.38 o
   1   5  20      947.84      650.47     50.14 o
   2   5  20      503.05      397.32     61.68 o
   3   5  20      417.54      370.83     58.65 o
   4   5  20       28.65       46.54     98.95 o
   5   5  20      288.04      241.42    129.22 o
   6   5  20      152.77      316.15     69.63 o
   7   5  20      110.78       82.68    141.52 o
   8   5  20       41.07       58.84    147.77 o
 -10   6  20        0.51      117.68     91.76 o
  -9   6  20       10.19       36.52     88.17 o
  -8   6  20        2.78        8.14    118.63 o
  -7   6  20       14.13      128.28     83.25 o
  -6   6  20       19.10       76.63    116.93 o
  -5   6  20       30.27       74.36    119.58 o
  -4   6  20      180.91      187.31    116.17 o
  -3   6  20      153.77       27.24    100.09 o
  -2   6  20        2.14      212.09    120.33 o
  -1   6  20        2.53       81.55     46.54 o
   0   6  20       63.80       54.30     69.06 o
   1   6  20      307.98      269.80     49.95 o
   2   6  20        0.01        0.95    104.63 o
   3   6  20        6.45        6.05     95.92 o
   4   6  20       50.60      108.60     70.19 o
   5   6  20        1.85       62.44    117.30 o
   6   6  20       56.65       25.73    123.74 o
   7   6  20        4.80      159.50    147.58 o
 -10   7  20       26.72       70.19    131.68 o
  -9   7  20       14.58      112.57    121.66 o
  -8   7  20      236.48      195.26    160.25 o
  -7   7  20      413.14      550.58     78.52 o
  -6   7  20       65.55      109.36    120.90 o
  -5   7  20        1.44      176.52    116.17 o
  -4   7  20      458.28      284.56    159.12 o
  -3   7  20     1443.51     1083.37     84.57 o
  -2   7  20      612.60      306.13     61.68 o
  -1   7  20        2.99       75.68     83.82 o
   0   7  20      167.82      151.36     64.71 o
   1   7  20      565.70      571.20     46.35 o
   2   7  20      357.02      393.73     67.36 o
   3   7  20       35.18      163.28    106.52 o
   4   7  20       23.42       65.09     86.65 o
   5   7  20      236.72      154.77    129.22 o
   6   7  20      144.63      161.20    136.04 o
   7   7  20       36.87       49.00    154.01 o
  -9   8  20        5.99       35.19    117.12 o
  -8   8  20        3.52       24.97    119.39 o
  -7   8  20       64.90       93.09    120.71 o
  -6   8  20       39.82       57.14    129.79 o
  -5   8  20        9.87       38.03    109.55 o
  -4   8  20        5.14      125.25     94.79 o
  -3   8  20       84.86       20.06    134.90 o
  -2   8  20        5.00       21.57     79.84 o
  -1   8  20      100.74       36.71     93.65 o
   0   8  20       13.09       81.92     66.60 o
   1   8  20       17.22       72.27     69.25 o
   2   8  20       30.19       94.98     76.25 o
   3   8  20        1.59      189.58     97.63 o
   4   8  20        2.12      191.85     61.11 o
   5   8  20       26.02      148.14    113.52 o
   6   8  20        4.77        8.32    139.44 o
  -8   9  20       54.51       54.49    141.52 o
  -7   9  20       44.45      168.01    126.58 o
  -6   9  20       14.24       19.49    114.09 o
  -5   9  20       21.19      137.74     95.74 o
  -4   9  20      135.15      276.23     62.81 o
  -3   9  20      565.16      397.51     76.44 o
  -2   9  20      201.77      169.33    108.98 o
  -1   9  20       44.12       50.90     87.60 o
   0   9  20       20.88      125.44     56.95 o
   1   9  20      266.81      234.23     55.44 o
   2   9  20      242.42      265.26     63.19 o
   3   9  20       33.27      134.90    117.87 o
   4   9  20        0.81       90.63    117.87 o
   5   9  20       55.51      154.39    119.95 o
  -6  10  20       61.79       94.60    138.12 o
  -5  10  20       54.33       42.95    125.63 o
  -4  10  20       22.91      167.82    101.60 o
  -3  10  20       15.88       99.90    120.14 o
  -2  10  20       83.79      107.66    139.82 o
  -1  10  20       64.35      129.98     94.41 o
   0  10  20      117.04      161.20     95.55 o
   1  10  20       20.27       71.14     95.36 o
   2  10  20       14.43       13.05    124.12 o
   3  10  20      124.73      181.25    120.52 o
  -4  11  20        9.52      148.90    106.90 o
  -3  11  20       16.88       79.84    136.41 o
  -2  11  20       27.00       29.33    130.74 o
  -1  11  20       30.29      193.93    134.33 o
   0  11  20       24.21      105.38     78.52 o
   1  11  20       37.27       42.38     85.90 o
 -12   1  21        7.72      182.01    112.76 o
 -11   1  21      205.49      236.31     59.03 o
 -10   1  21      290.54      340.18     69.82 o
  -9   1  21      128.86      244.64     58.46 o
  -8   1  21       60.19      175.01     98.38 o
  -7   1  21       74.43      103.11     84.95 o
  -6   1  21      856.89      631.36     49.57 o
  -5   1  21     1523.95     1449.85     63.38 o
  -4   1  21       95.62      146.63     60.17 o
  -3   1  21       26.84       83.44     72.65 o
  -2   1  21     1071.33     1033.04     60.54 o
  -1   1  21     1185.59     1217.32     53.73 o
   0   1  21      828.90      970.22     45.03 o
   1   1  21       47.58      119.01     58.08 o
   2   1  21       27.33       31.60     79.28 o
   3   1  21      412.29      416.43     41.62 o
   4   1  21      437.70      504.22     44.27 o
   5   1  21       99.94       34.06     85.14 o
   6   1  21       20.05       84.38     76.25 o
   7   1  21       12.70       43.52     89.68 o
   8   1  21      236.87      305.37     64.33 o
 -12   2  21      129.65      158.55    113.90 o
 -11   2  21       37.07       81.92    124.87 o
 -10   2  21        4.25      197.72    128.28 o
  -9   2  21       11.83       70.00    130.36 o
  -8   2  21        2.99       11.73    126.58 o
  -7   2  21      540.62      588.04     66.41 o
  -6   2  21      527.15      382.56     64.33 o
  -5   2  21       92.85      143.79     73.22 o
  -4   2  21        2.16       17.22    103.11 o
  -3   2  21        9.66      203.77    104.06 o
  -2   2  21     1302.87     1108.91     88.92 o
  -1   2  21      276.81      183.34    111.63 o
   0   2  21      449.28      649.91     57.71 o
   1   2  21       90.36      173.50     50.52 o
   2   2  21       87.79        1.89    147.96 o
   3   2  21        0.56       14.95     99.71 o
   4   2  21       41.75      279.26    125.25 o
   5   2  21      395.65      406.40     66.22 o
   6   2  21      132.86      240.47     66.41 o
   7   2  21      137.57       64.90    126.01 o
   8   2  21       22.11      164.04    133.77 o
 -11   3  21      161.41      198.47    122.60 o
 -10   3  21      135.05       38.79    117.68 o
  -9   3  21      269.52      502.71     68.87 o
  -8   3  21        3.25      136.60    134.90 o
  -7   3  21        1.45       74.36    119.58 o
  -6   3  21       17.91       73.22     78.90 o
  -5   3  21      247.04      126.58     72.09 o
  -4   3  21      219.96      133.77    118.63 o
  -3   3  21        7.57      243.50    147.77 o
  -2   3  21      414.01      473.19     72.09 o
  -1   3  21      126.81      255.61     58.84 o
   0   3  21      122.65      245.39     67.36 o
   1   3  21       17.02      145.50     75.30 o
   2   3  21      489.19      398.84     63.19 o
   3   3  21      360.20      151.74    115.60 o
   4   3  21      232.19       39.73    135.09 o
   5   3  21      160.36      209.07    130.55 o
   6   3  21        0.85       76.82    120.71 o
   7   3  21       50.72      162.15    127.71 o
   8   3  21      162.63      245.39     72.27 o
 -11   4  21       61.90       55.81    143.79 o
 -10   4  21       11.46       12.68    123.17 o
  -9   4  21        1.68      125.25    104.82 o
  -8   4  21      233.96      262.42    144.74 o
  -7   4  21      383.98      372.16     70.19 o
  -6   4  21      450.88      429.30     59.79 o
  -5   4  21        1.59       39.16    105.38 o
  -4   4  21      247.65      284.18     48.62 o
  -3   4  21      177.55      170.28    120.33 o
  -2   4  21      965.89      990.09     84.38 o
  -1   4  21      158.50      163.66     50.71 o
   0   4  21      164.73      268.29     58.08 o
   1   4  21      955.78      734.29     49.00 o
   2   4  21      231.36       56.95    119.01 o
   3   4  21        3.49       77.38     84.19 o
   4   4  21       25.67      150.41     84.01 o
   5   4  21      389.35      424.38     66.41 o
   6   4  21      330.58      459.00     69.63 o
   7   4  21       62.00       18.92    131.87 o
   8   4  21        0.01       22.89    140.95 o
 -11   5  21       15.97       89.11    128.47 o
 -10   5  21       17.31      100.28    146.25 o
  -9   5  21        1.01      163.47    122.79 o
  -8   5  21        2.81        1.14    128.28 o
  -7   5  21      119.04        6.81    111.82 o
  -6   5  21       92.56      113.90     58.08 o
  -5   5  21       93.63      134.52     98.76 o
  -4   5  21      210.17      215.50     50.90 o
  -3   5  21       11.49       71.33     85.33 o
  -2   5  21       20.37       73.60     98.38 o
  -1   5  21      120.07       97.82     56.19 o
   0   5  21        4.84       31.41     60.54 o
   1   5  21      101.71      143.60     68.68 o
   2   5  21        5.30       14.00    105.95 o
   3   5  21       70.36      175.01     94.79 o
   4   5  21       12.82       14.00    104.06 o
   5   5  21       27.56       11.54    126.95 o
   6   5  21        3.75      109.17    141.90 o
   7   5  21       10.23       48.44    134.14 o
 -10   6  21       16.85       64.14    118.06 o
  -9   6  21       14.77       14.95    120.14 o
  -8   6  21      186.89      266.58    137.74 o
  -7   6  21      251.09      254.48     66.79 o
  -6   6  21        1.00      123.17    130.74 o
  -5   6  21       68.07      117.68     46.54 o
  -4   6  21      729.01      572.90     70.00 o
  -3   6  21      270.71      118.44    110.49 o
  -2   6  21      364.02      272.26     57.71 o
  -1   6  21        6.80       61.30     69.25 o
   0   6  21      354.83      334.51     39.92 o
   1   6  21      532.12      396.57     49.00 o
   2   6  21      581.98      476.41     65.27 o
   3   6  21        3.06       70.00     97.06 o
   4   6  21       75.57       35.57    117.30 o
   5   6  21      219.52       87.79    170.66 o
   6   6  21      131.03      167.63    146.06 o
   7   6  21       12.39       71.14    133.58 o
  -9   7  21        0.65       91.19    118.44 o
  -8   7  21        8.53        3.03    118.82 o
  -7   7  21       76.85        7.57    119.01 o
  -6   7  21       75.99       42.38    127.33 o
  -5   7  21        0.18       24.03     97.44 o
  -4   7  21       41.40       72.46     89.11 o
  -3   7  21       55.75       71.71    112.01 o
  -2   7  21        1.05        3.22    104.25 o
  -1   7  21        4.45      101.41     59.79 o
   0   7  21        9.02       19.30     73.60 o
   1   7  21        0.00       40.30     95.55 o
   2   7  21        1.00      101.60    117.87 o
   3   7  21        6.51        8.51    116.17 o
   4   7  21        6.16      222.69    113.71 o
   5   7  21       15.54      173.69    133.01 o
   6   7  21        0.95      159.12     84.01 o
  -8   8  21      101.34      266.58    153.63 o
  -7   8  21      130.43      117.68    150.04 o
  -6   8  21       20.52       95.92    121.47 o
  -5   8  21       23.22       14.57    129.79 o
  -4   8  21      147.21       56.19    129.22 o
  -3   8  21      510.32      528.06     69.44 o
  -2   8  21      295.22      276.04     60.73 o
  -1   8  21       33.97       89.87     45.22 o
   0   8  21       94.30      165.36     49.76 o
   1   8  21      242.12      201.31     52.79 o
   2   8  21      369.59      403.76     68.49 o
   3   8  21        4.46       26.49    121.28 o
   4   8  21       14.46      107.09    110.68 o
   5   8  21        1.29      151.36    136.04 o
  -7   9  21       26.69      131.12    128.66 o
  -6   9  21       78.02      286.45    149.09 o
  -5   9  21       34.90      133.20     55.25 o
  -4   9  21       61.98      177.09     99.71 o
  -3   9  21        6.34      102.17     69.44 o
  -2   9  21      111.96      122.03    128.85 o
  -1   9  21      123.48       77.76     95.92 o
   0   9  21       21.60       96.49     71.52 o
   1   9  21       54.33      101.41    101.22 o
   2   9  21       11.81      247.66    129.22 o
   3   9  21       31.12      201.50    124.49 o
   4   9  21       41.43      217.39    135.28 o
  -6  10  21       55.23        0.57    130.74 o
  -5  10  21       11.31       86.65    107.84 o
  -4  10  21       66.68      201.12    107.28 o
  -3  10  21      264.19      136.41    156.66 o
  -2  10  21       38.55      137.74    115.41 o
  -1  10  21        5.36      106.52     85.90 o
   0  10  21       27.96       55.81     87.41 o
   1  10  21      162.40      133.39     64.90 o
   2  10  21      101.86       95.74    140.39 o
  -2  11  21       25.75       73.41    137.93 o
  -1  11  21        1.81      112.20     81.36 o
 -11   0  22       17.76      160.06    113.90 o
 -10   0  22      146.20      179.93    139.44 o
  -9   0  22      159.64      150.04    159.50 o
  -8   0  22       37.36      142.66     82.87 o
  -7   0  22       79.74       95.55     96.68 o
  -6   0  22      647.54      424.95     63.95 o
  -5   0  22      981.80      809.21     69.82 o
  -4   0  22       31.85      158.36    128.85 o
  -3   0  22        1.99      155.90    124.68 o
  -2   0  22      301.79      241.99     62.44 o
  -1   0  22     2321.21     2485.34    101.60 o
   0   0  22     1830.80     2023.32     91.76 o
   1   0  22        0.61      111.82     92.71 o
   2   0  22       69.45       59.79     58.46 o
   3   0  22      179.89      163.09     94.98 o
   4   0  22      885.98      750.18     75.49 o
   5   0  22      151.87      106.71     69.25 o
   6   0  22       10.10        2.65    134.33 o
   7   0  22       78.20      239.72    138.31 o
   8   0  22       22.63       68.49    114.85 o
 -11   1  22       22.64      124.31    129.41 o
 -10   1  22       14.77       20.24     99.90 o
  -9   1  22       37.77       55.44     95.92 o
  -8   1  22       16.64       98.57     84.76 o
  -7   1  22        2.31       40.87     86.65 o
  -6   1  22       79.45       99.71     44.27 o
  -5   1  22        0.95      105.20     98.20 o
  -4   1  22       19.09       74.17     85.14 o
  -3   1  22       10.07      100.84     89.49 o
  -2   1  22        1.47      299.51    108.60 o
  -1   1  22      236.29      688.88     83.63 o
   0   1  22       26.99     1661.94    170.09 o
   1   1  22       96.91      120.71     66.79 o
   2   1  22       26.07       87.03     74.92 o
   3   1  22       16.17       76.25     81.55 o
   4   1  22        0.66       22.70     80.41 o
   5   1  22       62.36       84.38     95.92 o
   6   1  22       21.76      165.17     46.35 o
   7   1  22        1.15      115.41     83.25 o
   8   1  22        1.39       59.98    113.52 o
 -11   2  22       43.30       19.30    111.06 o
 -10   2  22      328.26      481.33     73.79 o
  -9   2  22      212.29      258.64     70.95 o
  -8   2  22      170.57      120.14    136.60 o
  -7   2  22       32.99       65.27    126.76 o
  -6   2  22      253.99      188.82    110.87 o
  -5   2  22      281.69       31.41    112.39 o
  -4   2  22       16.88      141.71     76.06 o
  -3   2  22        3.20       44.65     67.54 o
  -2   2  22       74.26       97.82     59.22 o
  -1   2  22      307.57      383.51     67.92 o
   0   2  22      627.63      844.78     62.25 o
   1   2  22       64.04      135.66     76.06 o
   2   2  22      257.38      192.99     49.95 o
   3   2  22      187.64      157.60    114.09 o
   4   2  22      471.28      445.57     72.46 o
   5   2  22       92.48       80.60     84.76 o
   6   2  22        3.48      111.25    146.44 o
   7   2  22      126.84      261.67     65.09 o
   8   2  22       41.05      207.93    111.44 o
 -11   3  22       46.35       63.19    118.63 o
 -10   3  22        1.17       80.79    119.76 o
  -9   3  22      164.15      281.15     67.92 o
  -8   3  22        9.30      177.09    119.76 o
  -7   3  22      169.78      322.40     58.46 o
  -6   3  22      230.82       89.87    123.36 o
  -5   3  22       23.15       65.27    105.57 o
  -4   3  22      278.69       31.41    112.76 o
  -3   3  22      354.47      314.64     57.14 o
  -2   3  22        7.99       64.71    133.95 o
  -1   3  22      285.05      286.07    104.82 o
   0   3  22        1.91       81.17     66.98 o
   1   3  22      225.13      193.74     45.98 o
   2   3  22        1.70       14.76    103.68 o
   3   3  22       31.14      140.20    103.68 o
   4   3  22      151.41      192.80    114.47 o
   5   3  22      192.76       84.38     82.87 o
   6   3  22      222.14      217.58     72.65 o
   7   3  22       39.92       83.44    142.09 o
 -11   4  22        7.20       78.90    121.85 o
 -10   4  22       90.12      113.14    122.22 o
  -9   4  22       74.55       18.16    126.20 o
  -8   4  22        5.14       13.62    146.63 o
  -7   4  22      238.84      247.66    143.04 o
  -6   4  22      194.40      143.79    119.95 o
  -5   4  22       21.51       40.30    104.82 o
  -4   4  22      161.35       96.87    116.17 o
  -3   4  22        0.45       89.11    103.87 o
  -2   4  22      193.52       76.82    103.30 o
  -1   4  22      232.97      113.90     53.17 o
   0   4  22       13.16       47.68     56.38 o
   1   4  22      235.55      193.36     53.35 o
   2   4  22       45.67       49.19     96.68 o
   3   4  22       84.74      128.28     76.25 o
   4   4  22      126.70       36.52    134.14 o
   5   4  22       34.87      197.72    111.82 o
   6   4  22        0.22       27.06    100.47 o
   7   4  22      103.54      156.66    160.82 o
 -10   5  22        0.10       61.30    109.55 o
  -9   5  22       30.42      123.93     52.03 o
  -8   5  22      123.31      113.90    129.04 o
  -7   5  22      229.46      326.18     62.81 o
  -6   5  22       68.98        8.32    116.55 o
  -5   5  22        1.05        3.78     86.84 o
  -4   5  22      240.32      233.10    123.17 o
  -3   5  22     1013.75      821.70     71.33 o
  -2   5  22      145.58      182.77     46.17 o
  -1   5  22       10.97      128.28     67.92 o
   0   5  22       61.38      121.66     71.71 o
   1   5  22      476.86      220.61     99.14 o
   2   5  22      276.74      369.13     56.19 o
   3   5  22        5.08      108.79    104.63 o
   4   5  22      120.95       92.71    142.66 o
   5   5  22      236.79      166.12     86.28 o
   6   5  22      140.78      248.80    136.60 o
   7   5  22       53.34      131.49    113.52 o
 -10   6  22        1.50       31.79    109.17 o
  -9   6  22        0.24      124.87    106.90 o
  -8   6  22       38.52      117.30    128.66 o
  -7   6  22       17.77      101.98    133.39 o
  -6   6  22       34.79       71.33     86.28 o
  -5   6  22        0.58      178.98    114.09 o
  -4   6  22       38.77       73.03    138.50 o
  -3   6  22        6.14       43.71    105.57 o
  -2   6  22        1.11       56.19     77.57 o
  -1   6  22        0.11      113.14     55.63 o
   0   6  22       49.75      123.55     84.57 o
   1   6  22      124.02      105.76    101.98 o
   2   6  22       59.55       51.84    109.36 o
   3   6  22        3.62       45.98    113.14 o
   4   6  22       41.71       80.60    121.85 o
   5   6  22       23.62       66.22    138.31 o
   6   6  22        4.84      169.90    140.77 o
  -9   7  22       11.04       89.11    128.28 o
  -8   7  22      101.44      236.88     63.19 o
  -7   7  22      206.73      276.04     63.76 o
  -6   7  22       92.89      122.79    141.90 o
  -5   7  22        1.79      268.85    133.20 o
  -4   7  22      437.02      383.13     63.95 o
  -3   7  22     1232.25     1148.64     91.95 o
  -2   7  22      280.31      359.10     57.52 o
  -1   7  22       14.83       34.81     73.98 o
   0   7  22      230.28      255.80     40.87 o
   1   7  22      607.43      495.33     51.46 o
   2   7  22      636.43      285.88    169.52 o
   3   7  22       98.50       32.35    103.68 o
   4   7  22       10.68      143.04    129.04 o
   5   7  22       78.76      239.53     61.30 o
  -8   8  22       36.23      246.53    159.50 o
  -7   8  22      207.67      210.39    150.41 o
  -6   8  22       54.18      197.34    120.33 o
  -5   8  22       17.20      133.95     76.44 o
  -4   8  22       25.01      108.60    120.14 o
  -3   8  22       25.24       84.57    112.39 o
  -2   8  22        6.53       43.89    110.30 o
  -1   8  22       15.62      136.60     70.00 o
   0   8  22        4.95       56.00     93.47 o
   1   8  22       38.36      144.36     70.76 o
   2   8  22        0.17      242.18    136.41 o
   3   8  22        8.98      202.82    133.01 o
   4   8  22       25.08      158.74    145.87 o
  -7   9  22      103.33      171.42    122.98 o
  -6   9  22       11.15       89.30    126.76 o
  -5   9  22       21.64      161.20    122.22 o
  -4   9  22       73.14      147.01     61.30 o
  -3   9  22      219.40      260.15    135.28 o
  -2   9  22       82.59      175.77    114.66 o
  -1   9  22        0.04       35.38     79.09 o
   0   9  22       28.04       87.03    108.79 o
   1   9  22      140.90       53.35    120.90 o
   2   9  22      200.08      302.72     70.57 o
   3   9  22       70.86       26.68    152.87 o
  -5  10  22       12.57       47.11    110.12 o
  -4  10  22       21.06      181.07    129.04 o
  -3  10  22        1.77       63.57    113.52 o
  -2  10  22       10.26      270.37    133.01 o
  -1  10  22       59.30      173.88     46.92 o
   0  10  22       32.67       99.52     80.03 o
   1  10  22       16.49      168.58     76.06 o
 -11   1  23       81.56      120.52     93.09 o
 -10   1  23      142.75      186.93     94.98 o
  -9   1  23      109.58       89.30     98.95 o
  -8   1  23        0.68       85.14     85.71 o
  -7   1  23        3.75      103.87     81.36 o
  -6   1  23       83.17      156.47     44.46 o
  -5   1  23      349.68      311.05     52.79 o
  -4   1  23      123.41      182.58     53.35 o
  -3   1  23      188.51      107.09     89.30 o
  -2   1  23       17.00       74.36     65.84 o
  -1   1  23      226.22      182.58     71.90 o
   0   1  23      610.99      405.65     45.60 o
   1   1  23        8.92      141.33     64.52 o
   2   1  23       42.92      114.85     81.36 o
   3   1  23      600.45      453.33     62.06 o
   4   1  23      385.95      449.54     45.60 o
   5   1  23      308.25      339.05     48.62 o
   6   1  23        0.07       82.68     85.90 o
   7   1  23       63.15      171.04    118.63 o
 -11   2  23        1.08       13.62    129.04 o
 -10   2  23        2.84       85.14    119.39 o
  -9   2  23        3.43       13.05    128.47 o
  -8   2  23       88.31      173.88     53.17 o
  -7   2  23        1.50       70.76    111.82 o
  -6   2  23       81.82       40.11    106.90 o
  -5   2  23        3.19       35.00     85.14 o
  -4   2  23       91.62      112.95    105.57 o
  -3   2  23       53.43       68.49    115.79 o
  -2   2  23      115.46       85.33    107.28 o
  -1   2  23        9.86       61.11     82.30 o
   0   2  23       40.47       65.65     91.57 o
   1   2  23      287.31      126.76     76.63 o
   2   2  23       11.71       12.30    105.38 o
   3   2  23       38.72      129.79     75.11 o
   4   2  23        1.19      229.50    144.36 o
   5   2  23       48.95       97.44     83.44 o
   6   2  23      112.39       46.54    117.30 o
   7   2  23        6.95       61.30    125.63 o
 -10   3  23      141.52      215.31     62.44 o
  -9   3  23       28.83      160.44    119.01 o
  -8   3  23       36.52       28.00    128.47 o
  -7   3  23        0.35      148.71     94.79 o
  -6   3  23      170.91      153.25    105.20 o
  -5   3  23      239.35       52.03    127.14 o
  -4   3  23      433.28      199.80    122.98 o
  -3   3  23       90.63       82.30     94.03 o
  -2   3  23      137.36       39.35    102.55 o
  -1   3  23      847.99      688.50     49.19 o
   0   3  23      176.63      159.50     49.95 o
   1   3  23       90.11      156.66     42.76 o
   2   3  23        3.19       66.79     86.28 o
   3   3  23      469.21      436.68     68.68 o
   4   3  23      512.04      477.54     71.90 o
   5   3  23      213.19      257.69     65.46 o
   6   3  23        8.01       49.76    113.90 o
   7   3  23       36.13      114.28     66.22 o
 -10   4  23       16.09      165.17    117.49 o
  -9   4  23       88.87      134.90    144.74 o
  -8   4  23      307.66      316.34     78.14 o
  -7   4  23      213.87       85.71    158.55 o
  -6   4  23       40.36      183.90    102.17 o
  -5   4  23        0.93       19.49     96.68 o
  -4   4  23      106.93      151.55    103.30 o
  -3   4  23       20.55        8.51     97.44 o
  -2   4  23      353.79      280.21     54.87 o
  -1   4  23       23.62       65.27     56.19 o
   0   4  23      111.47       98.95     51.27 o
   1   4  23      104.67      117.12     62.81 o
   2   4  23       25.02       59.98    115.98 o
   3   4  23        8.21       84.95    100.28 o
   4   4  23       77.14      170.47    109.74 o
   5   4  23      190.37      164.98    122.41 o
   6   4  23       67.44      129.79    127.33 o
 -10   5  23        0.58       25.16    122.22 o
  -9   5  23       21.83       84.01    103.49 o
  -8   5  23       16.35      396.94    148.52 o
  -7   5  23       65.26      113.33    128.28 o
  -6   5  23       39.23      104.44    112.57 o
  -5   5  23      117.57      165.74    113.14 o
  -4   5  23       95.56      191.66    121.28 o
  -3   5  23       75.93       42.76    111.82 o
  -2   5  23      173.20      172.55    101.22 o
  -1   5  23       76.84      130.36     84.57 o
   0   5  23      123.69       73.41     94.03 o
   1   5  23      195.28      140.39    120.90 o
   2   5  23       16.86      106.33    122.98 o
   3   5  23        4.29      104.06     98.20 o
   4   5  23        0.40      125.44    123.17 o
   5   5  23        1.69      155.14    125.25 o
   6   5  23        2.43       35.95    119.39 o
  -9   6  23       42.28       98.38    133.39 o
  -8   6  23      553.72      574.41     80.79 o
  -7   6  23      238.36      465.06     71.90 o
  -6   6  23        3.08      141.71    107.84 o
  -5   6  23      133.90      234.42     59.60 o
  -4   6  23      334.07      416.62     63.00 o
  -3   6  23      413.31      127.71    137.36 o
  -2   6  23      276.44      318.43     62.44 o
  -1   6  23       59.49       42.38     73.98 o
   0   6  23      232.64      181.63     95.92 o
   1   6  23      408.55      448.41     47.68 o
   2   6  23      438.04      318.05     73.60 o
   3   6  23       25.37       68.30    119.58 o
   4   6  23        7.45       11.73    127.33 o
   5   6  23       88.98       35.38    139.63 o
  -8   7  23        1.50      189.39    107.66 o
  -7   7  23        0.51      135.28    113.14 o
  -6   7  23        8.77      194.69    118.63 o
  -5   7  23        0.06      169.90     90.82 o
  -4   7  23        9.22       25.92    113.90 o
  -3   7  23        0.01       94.60    116.93 o
  -2   7  23       20.45       39.54    113.90 o
  -1   7  23        1.14      108.79     77.76 o
   0   7  23        0.07       39.54     99.71 o
   1   7  23        0.73       14.38     77.38 o
   2   7  23        7.99      137.55    139.06 o
   3   7  23       30.04      185.04     96.11 o
   4   7  23        1.26       22.14    115.60 o
   5   7  23        0.01       58.65    128.47 o
  -7   8  23       66.19      144.74    143.98 o
  -6   8  23        0.75       66.03    138.12 o
  -5   8  23       55.03       59.79    120.33 o
  -4   8  23      125.38       83.44    124.87 o
  -3   8  23      279.57      226.85     72.27 o
  -2   8  23       54.39       58.08    140.20 o
  -1   8  23       38.92      168.01     81.17 o
   0   8  23      166.41      140.39     79.46 o
   1   8  23      307.70      400.73     66.60 o
   2   8  23      169.03      327.89     64.14 o
   3   8  23       16.44       21.57    140.20 o
   4   8  23        7.74       67.54     94.60 o
  -6   9  23       64.85        7.19    119.39 o
  -5   9  23       78.54       68.68    138.87 o
  -4   9  23      131.08       17.78    145.12 o
  -3   9  23        0.03       97.44    114.28 o
  -2   9  23       60.52       62.44     98.38 o
  -1   9  23       37.94       84.57     90.25 o
   0   9  23      119.69      251.64     50.14 o
   1   9  23       66.45      154.77    130.74 o
   2   9  23       19.83      214.93    125.44 o
  -3  10  23       40.53       45.22    132.63 o
  -2  10  23       57.50       11.92    116.17 o
  -1  10  23        1.33      100.28     86.84 o
 -10   0  24       62.19       61.11    136.04 o
  -9   0  24      271.27      280.40     63.95 o
  -8   0  24       13.69      141.52     98.38 o
  -7   0  24        9.59      136.98    116.36 o
  -6   0  24      150.71      153.44    105.20 o
  -5   0  24      469.17      303.48     60.92 o
  -4   0  24       94.73      147.39     99.71 o
  -3   0  24      306.41      140.95     79.28 o
  -2   0  24      601.70      459.38     63.19 o
  -1   0  24      176.60      115.79     79.46 o
   0   0  24      232.46      273.40     53.35 o
   1   0  24        6.13      115.79     60.92 o
   2   0  24      271.78      150.41    118.63 o
   3   0  24      316.61      271.50     71.33 o
   4   0  24      407.98      234.23    157.04 o
   5   0  24       51.84      113.90    116.55 o
   6   0  24        0.94      112.57    106.52 o
   7   0  24       59.36      184.85    155.52 o
 -10   1  24        0.10       40.87     73.41 o
  -9   1  24       12.21      113.33     88.36 o
  -8   1  24        1.05      131.12    119.95 o
  -7   1  24       14.23      158.17     74.73 o
  -6   1  24       34.31      163.47     83.44 o
  -5   1  24      132.77       89.11     87.22 o
  -4   1  24      239.14      235.18     39.54 o
  -3   1  24       11.51       59.41     58.08 o
  -2   1  24      136.69      122.98     53.73 o
  -1   1  24      327.80      628.90    111.06 o
   0   1  24        3.35      785.37    109.93 o
   1   1  24      143.98      151.74     60.36 o
   2   1  24       48.96       86.28     65.65 o
   3   1  24        3.77      258.26    111.82 o
   4   1  24        7.96      214.55     87.41 o
   5   1  24        7.70      147.96    109.17 o
   6   1  24        5.73      274.53    105.20 o
   7   1  24        2.00      154.39    132.82 o
 -10   2  24       68.13       44.27    127.71 o
  -9   2  24      259.61      182.39    131.87 o
  -8   2  24       21.26      105.76     90.63 o
  -7   2  24       19.49        6.05    116.36 o
  -6   2  24      165.67      284.75     62.25 o
  -5   2  24       79.09       64.52    115.79 o
  -4   2  24        1.09        3.59     98.57 o
  -3   2  24        5.96      139.82     93.47 o
  -2   2  24      166.95       50.71    111.44 o
  -1   2  24      223.23      226.28     51.08 o
   0   2  24       38.74      122.98     70.38 o
   1   2  24       38.94       77.95     80.41 o
   2   2  24       99.14       35.57    110.68 o
   3   2  24      225.04      234.99    125.82 o
   4   2  24      431.11      408.86     71.33 o
   5   2  24       94.55      198.66    113.71 o
   6   2  24       16.00       33.68    112.01 o
 -10   3  24       20.89       91.38     70.57 o
  -9   3  24      125.79       11.54    126.01 o
  -8   3  24      240.98      136.60    142.28 o
  -7   3  24      286.47      348.51     66.41 o
  -6   3  24       14.55        3.03    119.76 o
  -5   3  24      101.05       33.30     98.76 o
  -4   3  24      396.52      430.62     57.14 o
  -3   3  24       65.18       46.17     96.49 o
  -2   3  24        1.23       59.60     89.11 o
  -1   3  24       19.68      118.63     99.14 o
   0   3  24      307.90      269.61     53.54 o
   1   3  24      177.02      202.26     52.60 o
   2   3  24       63.52       65.65    130.17 o
   3   3  24        4.65       52.22    112.57 o
   4   3  24        0.85       35.76     95.92 o
   5   3  24       56.90       24.22    140.39 o
   6   3  24       27.69      185.42    138.12 o
 -10   4  24      107.94       79.28    122.60 o
  -9   4  24       17.57      279.64    140.01 o
  -8   4  24        1.91      252.39    151.74 o
  -7   4  24       55.33        9.46    143.41 o
  -6   4  24       69.46      130.74    114.85 o
  -5   4  24       72.73      118.25     74.55 o
  -4   4  24       29.89      119.76     97.82 o
  -3   4  24       15.66      138.12     85.14 o
  -2   4  24       16.67      186.93    116.36 o
  -1   4  24       67.37      124.12     65.09 o
   0   4  24       80.58      104.82     56.57 o
   1   4  24      127.57       37.84     82.30 o
   2   4  24        0.46       35.19     93.28 o
   3   4  24       50.73      116.93    130.93 o
   4   4  24       40.78      122.03    125.44 o
   5   4  24        0.26       46.92    121.66 o
   6   4  24        6.40      186.17    123.74 o
  -9   5  24       51.19        7.38    138.50 o
  -8   5  24      209.28      284.56     72.84 o
  -7   5  24      544.67      634.20     84.76 o
  -6   5  24      248.67      201.88     68.11 o
  -5   5  24        1.86      152.50    104.82 o
  -4   5  24      487.91      416.05     71.33 o
  -3   5  24      325.14      284.56     62.81 o
  -2   5  24      102.07       24.22     85.33 o
  -1   5  24        1.05       50.90     68.30 o
   0   5  24      128.48      154.58     87.79 o
   1   5  24       92.30      144.55     40.87 o
   2   5  24      104.27       78.33    120.14 o
   3   5  24        6.31       57.14    105.95 o
   4   5  24        9.45       18.92    118.25 o
   5   5  24       43.08      196.58    155.52 o
  -8   6  24        1.32       35.19    139.25 o
  -7   6  24        0.56       65.65    117.87 o
  -6   6  24        0.11      206.80    145.50 o
  -5   6  24        0.07       58.84    109.74 o
  -4   6  24       12.24      107.66     91.57 o
  -3   6  24       50.72      107.09     73.98 o
  -2   6  24        0.34       12.30    103.30 o
  -1   6  24        0.11       89.30     96.68 o
   0   6  24        8.89       81.73     70.57 o
   1   6  24       23.81       77.38     75.11 o
   2   6  24        2.72      115.60    118.06 o
   3   6  24       29.93       56.19    125.44 o
   4   6  24       77.50       28.38    146.82 o
   5   6  24       25.47       99.52    119.39 o
  -8   7  24       38.25      101.79    137.93 o
  -7   7  24      178.56      197.72    158.17 o
  -6   7  24       62.07      118.25    140.20 o
  -5   7  24       27.30       26.49    127.14 o
  -4   7  24      186.36      194.50     65.27 o
  -3   7  24      627.55      705.91     74.92 o
  -2   7  24      139.98       56.76    131.68 o
  -1   7  24        0.39       23.84     93.09 o
   0   7  24      169.50       96.49     89.68 o
   1   7  24      259.12      396.00     63.38 o
   2   7  24      422.18      543.95     75.68 o
   3   7  24       36.82      117.30    127.90 o
   4   7  24        9.32      117.49    113.14 o
  -6   8  24      143.01      213.42    124.49 o
  -5   8  24       34.52      100.65    108.60 o
  -4   8  24        9.20      131.12    127.14 o
  -3   8  24        0.84       64.52    137.74 o
  -2   8  24       23.21       50.14    116.17 o
  -1   8  24       24.51      126.20     91.19 o
   0   8  24        4.20       73.60     45.98 o
   1   8  24       66.01       42.57     87.41 o
   2   8  24       14.96       80.22    122.03 o
   3   8  24        0.77      150.79    135.66 o
  -4   9  24       77.17       99.90     84.76 o
  -3   9  24      186.78      256.94     69.44 o
  -2   9  24       16.39       31.22    107.84 o
  -1   9  24        0.09      112.95     76.82 o
   0   9  24       38.99      106.71     93.28 o
   1   9  24       57.95      120.90     90.82 o
 -10   1  25      125.75      165.36     91.57 o
  -9   1  25       76.15      168.96    104.06 o
  -8   1  25       92.64       81.55     92.71 o
  -7   1  25        3.82       44.84     69.63 o
  -6   1  25      363.38      379.92     52.22 o
  -5   1  25      497.36      508.19     49.76 o
  -4   1  25      157.37      173.50     94.03 o
  -3   1  25       56.20       72.65     51.46 o
  -2   1  25      118.47      113.52     87.60 o
  -1   1  25      766.60      595.04     51.84 o
   0   1  25      364.68      392.78     58.08 o
   1   1  25        1.13      318.05     84.76 o
   2   1  25      142.40      151.74     76.25 o
   3   1  25      223.42      205.47    101.79 o
   4   1  25      390.25      493.44     54.30 o
   5   1  25       51.52      104.25     93.65 o
   6   1  25       18.46       98.57     88.92 o
 -10   2  25        3.18      235.18    130.17 o
  -9   2  25       19.80       63.00    114.09 o
  -8   2  25        0.50      107.09    120.52 o
  -7   2  25       14.26       63.00    119.39 o
  -6   2  25        3.28       29.33    123.74 o
  -5   2  25       52.09      168.39    107.66 o
  -4   2  25       40.64       74.55    101.98 o
  -3   2  25      169.10      227.80    127.52 o
  -2   2  25       22.32        6.81     95.55 o
  -1   2  25       14.80       70.38     86.09 o
   0   2  25      429.68      147.96    105.38 o
   1   2  25      407.42      287.77     57.71 o
   2   2  25      100.61       13.43    129.98 o
   3   2  25      124.42      111.63     61.11 o
   4   2  25        0.76      116.55    133.20 o
   5   2  25       17.92       92.33    118.44 o
   6   2  25        4.44       41.81    146.82 o
  -9   3  25       12.77       98.38    105.95 o
  -8   3  25       45.08      135.09    125.82 o
  -7   3  25       33.69      125.82    136.60 o
  -6   3  25       71.47      183.90     59.03 o
  -5   3  25      238.14      235.93    138.50 o
  -4   3  25      164.86       83.25    119.20 o
  -3   3  25        6.17       85.14    113.71 o
  -2   3  25       47.44       28.38     98.57 o
  -1   3  25      241.30      163.66     50.33 o
   0   3  25      172.14      109.74    100.47 o
   1   3  25       52.91       48.81     65.46 o
   2   3  25       59.81       32.54    115.22 o
   3   3  25      139.28      217.20    115.79 o
   4   3  25       67.53       13.81    125.63 o
   5   3  25       39.87       98.95    143.79 o
  -9   4  25       59.69      148.71    124.49 o
  -8   4  25      350.38      418.32     69.25 o
  -7   4  25      208.23       58.08    152.31 o
  -6   4  25       90.71      104.06     98.95 o
  -5   4  25        0.30      156.85    111.25 o
  -4   4  25       87.26      161.39    110.87 o
  -3   4  25      377.11      449.35     61.49 o
  -2   4  25      157.49       38.79    108.79 o
  -1   4  25        2.70      104.44     78.33 o
   0   4  25       73.70       73.22     79.09 o
   1   4  25      176.77      152.87     52.98 o
   2   4  25        6.19       42.95    110.87 o
   3   4  25        6.69       39.54    126.95 o
   4   4  25       19.10       74.55    131.49 o
   5   4  25       63.29       54.30    121.66 o
  -8   5  25        3.88       42.76    128.66 o
  -7   5  25       11.22      111.82     80.22 o
  -6   5  25      114.71       42.00    139.25 o
  -5   5  25       63.42      133.58    102.36 o
  -4   5  25      191.38      200.36     65.65 o
  -3   5  25        0.28      103.68     97.63 o
  -2   5  25        0.71       79.65     88.92 o
  -1   5  25       15.54       76.82     75.87 o
   0   5  25        4.00       63.95     70.19 o
   1   5  25       39.23       86.84     95.36 o
   2   5  25       11.05       25.92    103.30 o
   3   5  25        2.52      112.01    130.17 o
   4   5  25       11.42        7.38    140.58 o
   5   5  25        1.63       68.11    142.47 o
  -8   6  25      211.15       43.14    166.31 o
  -7   6  25      130.51       94.22    157.04 o
  -6   6  25       12.43      140.39     52.03 o
  -5   6  25       21.99      103.11    114.47 o
  -4   6  25      171.50      148.14    112.57 o
  -3   6  25      446.60      463.92     72.27 o
  -2   6  25      153.74      122.41    103.87 o
  -1   6  25        0.07      149.28     66.79 o
   0   6  25       48.88      144.17     76.06 o
   1   6  25      166.33      200.55     58.27 o
   2   6  25       88.84      132.63    141.71 o
   3   6  25        5.42      141.14    119.95 o
   4   6  25        8.61       15.14    131.87 o
  -7   7  25        7.46      112.57    144.36 o
  -6   7  25       44.29      100.09    145.50 o
  -5   7  25        0.11      131.12    127.33 o
  -4   7  25        7.02       25.73    122.79 o
  -3   7  25        0.66      113.52    127.90 o
  -2   7  25        0.08      151.55    141.52 o
  -1   7  25        0.06       85.33     87.98 o
   0   7  25        1.76      121.85     91.01 o
   1   7  25       19.78       80.22    110.30 o
   2   7  25       16.43      244.64    159.31 o
   3   7  25        8.27       63.38    135.85 o
  -5   8  25       47.15       19.30    137.74 o
  -4   8  25      128.30       74.73    101.41 o
  -3   8  25       83.79      115.79    146.63 o
  -2   8  25       54.97       13.81    129.79 o
  -1   8  25       43.40      127.71    115.22 o
   0   8  25       85.60      170.28     84.38 o
   1   8  25      143.53      154.20    119.39 o
  -9   0  26      280.62      385.21     71.71 o
  -8   0  26       30.85      175.01    128.09 o
  -7   0  26       29.71      156.09    127.52 o
  -6   0  26      131.30       22.70    137.36 o
  -5   0  26      379.25      370.64     64.33 o
  -4   0  26      271.57       28.95    128.66 o
  -3   0  26        0.77       88.74     84.19 o
  -2   0  26      148.96      206.61    115.79 o
  -1   0  26      811.02      930.49     57.33 o
   0   0  26     1299.40     1226.21     66.79 o
   1   0  26        0.12      104.25     78.14 o
   2   0  26       15.05       22.70    119.58 o
   3   0  26      220.46      175.77     66.98 o
   4   0  26      313.30      483.79     77.19 o
   5   0  26      102.86      189.39    146.44 o
  -9   1  26        2.45       83.06     83.82 o
  -8   1  26        0.81      126.20     80.22 o
  -7   1  26        8.75       95.55     83.82 o
  -6   1  26        7.83      108.60     96.11 o
  -5   1  26      192.24      183.71     59.98 o
  -4   1  26       49.98      111.06     84.19 o
  -3   1  26        1.56      130.93     72.27 o
  -2   1  26        6.75      110.30     90.06 o
  -1   1  26       12.70      996.33    123.93 o
   0   1  26      289.08      483.03     70.95 o
   1   1  26      185.40      237.64     39.73 o
   2   1  26        6.84      240.85    103.30 o
   3   1  26       20.06       92.33     68.68 o
   4   1  26        8.06      147.20     90.44 o
   5   1  26       11.71      106.14    103.87 o
  -9   2  26       80.35      188.07    106.71 o
  -8   2  26        1.56       82.49    122.03 o
  -7   2  26        6.82      146.06    118.82 o
  -6   2  26       48.23       30.08    132.25 o
  -5   2  26      138.27      160.06    138.31 o
  -4   2  26       83.14       72.27    121.66 o
  -3   2  26       12.20       44.46     96.30 o
  -2   2  26      345.63      286.83     67.92 o
  -1   2  26      501.38      436.87     64.33 o
   0   2  26      222.91       73.41    103.49 o
   1   2  26       26.01       97.82     99.71 o
   2   2  26      123.03       50.33    123.93 o
   3   2  26      347.48       36.14    150.60 o
   4   2  26      214.47      195.44    154.96 o
   5   2  26        3.64       62.44    133.58 o
  -9   3  26       29.08      151.17     80.03 o
  -8   3  26      137.87       80.03    152.69 o
  -7   3  26       81.98      159.31    135.66 o
  -6   3  26       15.60       91.95    125.06 o
  -5   3  26      104.88      154.01     78.52 o
  -4   3  26      271.52      224.58     61.11 o
  -3   3  26       23.35       76.44    118.44 o
  -2   3  26       91.56       72.46    100.65 o
  -1   3  26        5.47       50.90     80.79 o
   0   3  26       38.48       63.76     62.81 o
   1   3  26      116.66      106.52     66.41 o
   2   3  26       29.92       29.33    112.20 o
   3   3  26       58.51      196.77    127.14 o
   4   3  26        1.17       49.57    140.95 o
   5   3  26       46.11      129.22     83.06 o
  -8   4  26        8.07      152.50    117.68 o
  -7   4  26      185.65       99.14    160.44 o
  -6   4  26       85.63       49.95    135.85 o
  -5   4  26       78.08      117.12    132.63 o
  -4   4  26        3.62       16.84    111.63 o
  -3   4  26       25.59       73.79    103.49 o
  -2   4  26       76.47      160.25    136.60 o
  -1   4  26        9.44       97.63     84.01 o
   0   4  26       43.49      122.98     61.49 o
   1   4  26        4.25      145.87     71.14 o
   2   4  26       15.57       16.65     98.01 o
   3   4  26       60.73      211.53    141.33 o
   4   4  26        2.24      362.70    155.52 o
  -8   5  26      119.98      207.74     67.73 o
  -7   5  26      174.05       24.60    141.33 o
  -6   5  26       80.46       96.49    147.77 o
  -5   5  26       22.29       62.81    133.20 o
  -4   5  26      168.16      240.85     56.76 o
  -3   5  26      175.17      158.17     84.38 o
  -2   5  26      139.49      129.79    117.87 o
  -1   5  26        8.94       41.06     72.65 o
   0   5  26       43.96      141.90     75.87 o
   1   5  26       62.50      110.68     52.79 o
   2   5  26       40.97      187.69    106.14 o
   3   5  26        5.83       88.17    109.74 o
   4   5  26       19.37      213.23    129.04 o
  -7   6  26       24.95       61.68    129.22 o
  -6   6  26       16.66       41.81    125.63 o
  -5   6  26       68.39      197.15    141.71 o
  -4   6  26       10.69      167.06    109.55 o
  -3   6  26       10.70      249.75    140.77 o
  -2   6  26       31.98       16.84    123.74 o
  -1   6  26        0.13      124.49     76.44 o
   0   6  26        1.08      134.90     81.92 o
   1   6  26        0.89      133.20    104.44 o
   2   6  26        0.08      135.66    105.95 o
   3   6  26        1.29      117.49     83.63 o
  -6   7  26        5.38       62.81    131.49 o
  -5   7  26        8.98      102.36    126.01 o
  -4   7  26       65.61       11.16    136.04 o
  -3   7  26       92.62       46.92    153.44 o
  -2   7  26       11.04       24.03    122.03 o
  -1   7  26        0.15       62.81     77.57 o
   0   7  26       62.91      139.25     87.41 o
   1   7  26       83.30       94.22     83.63 o
   2   7  26      111.87      105.57    115.03 o
  -3   8  26        8.71      182.58    150.23 o
  -2   8  26        0.28      121.09    129.60 o
  -1   8  26        1.47       30.84     90.63 o
  -9   1  27      149.88      235.93     64.90 o
  -8   1  27       73.99      112.20     89.68 o
  -7   1  27        0.79      190.53     79.09 o
  -6   1  27      127.55      144.74     95.36 o
  -5   1  27      188.89      158.93    117.12 o
  -4   1  27       22.72      116.17    108.98 o
  -3   1  27        1.40      191.47     87.03 o
  -2   1  27       71.50      180.12     93.65 o
  -1   1  27      290.34      273.02     44.65 o
   0   1  27      303.52      177.85     85.71 o
   1   1  27       38.27      334.51     74.73 o
   2   1  27       90.15      172.55     96.87 o
   3   1  27      145.08      223.82     62.44 o
   4   1  27      267.61      315.59     70.95 o
  -8   2  27        2.68      215.31    108.22 o
  -7   2  27       28.39       35.76    112.20 o
  -6   2  27       11.14      131.87    135.85 o
  -5   2  27        1.46       70.76    112.01 o
  -4   2  27       72.50       17.97    125.25 o
  -3   2  27       41.52      173.31    135.28 o
  -2   2  27       28.34       18.16    138.50 o
  -1   2  27       19.35      246.15    122.41 o
   0   2  27        2.99      278.31    134.14 o
   1   2  27      106.26      107.09    107.09 o
   2   2  27       22.13      149.66    119.01 o
   3   2  27       33.89      163.47    153.82 o
   4   2  27       69.83      260.34    144.93 o
  -8   3  27        5.42       14.76    128.28 o
  -7   3  27        0.69       15.51    124.87 o
  -6   3  27      107.61       96.49    144.93 o
  -5   3  27       80.30      189.96    115.22 o
  -4   3  27      103.23      135.28    128.66 o
  -3   3  27        1.47      165.93     98.01 o
  -2   3  27       39.96       88.92    106.90 o
  -1   3  27      251.03      256.18     55.63 o
   0   3  27       44.69       55.63     84.19 o
   1   3  27       29.74       72.84     75.30 o
   2   3  27       11.60      105.76    118.63 o
   3   3  27       53.28      138.68    137.93 o
   4   3  27       42.23      116.36     68.68 o
  -8   4  27       75.18      198.66    104.06 o
  -7   4  27       42.46       17.22    132.25 o
  -6   4  27        0.33      118.82    119.01 o
  -5   4  27       19.74      161.01    134.52 o
  -4   4  27      199.17      386.54     66.03 o
  -3   4  27      117.99       10.22    129.22 o
  -2   4  27       28.38       91.19     77.19 o
  -1   4  27        1.18       78.14     64.71 o
   0   4  27       19.19      137.36     86.46 o
   1   4  27       62.99      106.90     93.47 o
   2   4  27       53.16      182.20    142.47 o
   3   4  27        0.32      118.44    112.95 o
  -7   5  27       29.47       81.73     95.17 o
  -6   5  27       67.63      110.30    139.44 o
  -5   5  27       32.91       47.68     95.92 o
  -4   5  27       32.95      173.69    122.03 o
  -3   5  27        8.69       75.68    134.52 o
  -2   5  27       38.94      114.66     54.49 o
  -1   5  27       29.40      132.25     75.87 o
   0   5  27        0.34      214.18    114.85 o
   1   5  27        1.90       83.82     93.65 o
   2   5  27        2.75      199.61    104.06 o
   3   5  27       43.93       60.54    132.63 o
  -6   6  27        4.53      208.69     59.22 o
  -5   6  27       16.86       82.11    119.58 o
  -4   6  27      127.87       82.68    139.06 o
  -3   6  27      140.40      196.96    121.66 o
  -2   6  27       11.60      187.12    123.74 o
  -1   6  27        6.42      108.03     83.06 o
   0   6  27       72.94      132.06     83.82 o
   1   6  27       76.04       66.60     98.95 o
  -4   7  27        0.02      147.58    145.50 o
  -3   7  27        3.16      101.22    121.47 o
  -2   7  27        0.02      218.15    135.66 o
  -1   7  27        6.77       94.41     89.11 o
   0   7  27        0.65      148.33     87.60 o
  -8   0  28       43.65      184.28    137.17 o
  -7   0  28       18.60      202.63    164.60 o
  -6   0  28       25.07       15.33    126.01 o
  -5   0  28      154.16      174.82    128.09 o
  -4   0  28       48.28       29.33    135.28 o
  -3   0  28        5.07       84.76    128.66 o
  -2   0  28       43.12      132.63     68.30 o
  -1   0  28       47.25       46.17    100.84 o
   0   0  28        1.32      157.60     70.38 o
   1   0  28       10.52       58.65     78.33 o
   2   0  28      148.79      284.75     65.84 o
   3   0  28      125.14       57.90    149.28 o
  -8   1  28        5.69       70.00    104.44 o
  -7   1  28        3.34       88.55    112.39 o
  -6   1  28       37.69       35.76    106.14 o
  -5   1  28       70.78      179.36     85.52 o
  -4   1  28       52.94       54.49     86.09 o
  -3   1  28       39.76      159.31     77.38 o
  -2   1  28       13.17      168.01     93.65 o
  -1   1  28       27.26      564.95    104.06 o
   0   1  28       19.49      624.93    126.95 o
   1   1  28       14.05      148.52     51.84 o
   2   1  28       43.77       69.63    116.36 o
   3   1  28       45.11      120.71     95.55 o
  -8   2  28        0.38      268.10    146.06 o
  -7   2  28       58.91      123.74    139.25 o
  -6   2  28      103.45       77.57    116.55 o
  -5   2  28      229.77      362.89     67.54 o
  -4   2  28       51.34      225.53    115.41 o
  -3   2  28       15.52      105.57    111.06 o
  -2   2  28      126.00      139.06    132.25 o
  -1   2  28      109.29      116.17     78.14 o
   0   2  28      209.39      293.83     60.54 o
   1   2  28        4.47       85.52     82.30 o
   2   2  28       73.64       31.41    132.25 o
   3   2  28      120.29      181.63    153.06 o
  -7   3  28       18.76      102.36    146.63 o
  -6   3  28        1.68       81.92    112.95 o
  -5   3  28      223.51      140.20    104.82 o
  -4   3  28       84.44      209.63    127.71 o
  -3   3  28       51.07       84.76    146.63 o
  -2   3  28        4.04      185.80     95.92 o
  -1   3  28        3.18       70.19    105.95 o
   0   3  28       17.03       86.46    121.85 o
   1   3  28       78.64       90.44     93.47 o
   2   3  28       14.30       70.19    115.79 o
   3   3  28        7.67       40.11    165.74 o
  -7   4  28       34.91       47.49    129.41 o
  -6   4  28       84.27       61.30    152.87 o
  -5   4  28       46.12       67.17    136.04 o
  -4   4  28       27.62       81.55    134.90 o
  -3   4  28       30.84       33.11    120.71 o
  -2   4  28       81.63       60.92    132.82 o
  -1   4  28      120.15      159.50     76.63 o
   0   4  28       12.72       81.92     81.36 o
   1   4  28        0.07      128.47     79.65 o
   2   4  28        1.47       63.76    136.60 o
  -6   5  28        5.38       78.33    135.28 o
  -5   5  28       29.81       94.41    124.31 o
  -4   5  28       82.06      269.80    153.44 o
  -3   5  28      110.47      207.36    150.41 o
  -2   5  28       32.00      126.95    118.44 o
  -1   5  28        3.05      154.96     81.92 o
   0   5  28       55.09      175.77    101.22 o
   1   5  28       72.19      174.06     87.60 o
  -4   6  28       18.24       92.90    133.77 o
  -3   6  28        0.74      142.66    101.60 o
  -2   6  28       21.16       18.35    129.41 o
  -1   6  28       22.42       57.52     87.79 o
   0   6  28        1.87       45.22     76.82 o
  -7   1  29       44.93      144.74     93.28 o
  -6   1  29      290.25      346.24     57.90 o
  -5   1  29      182.52      104.25    108.22 o
  -4   1  29       58.76       81.73     78.14 o
  -3   1  29        1.06       95.92     79.84 o
  -2   1  29      116.27      140.20     65.27 o
  -1   1  29      176.47      240.66     39.73 o
   0   1  29       18.35      129.98     80.22 o
   1   1  29       17.92       90.44     70.38 o
   2   1  29      102.48       27.81    104.44 o
  -7   2  29        5.05       11.54    114.09 o
  -6   2  29        0.03      148.90    106.14 o
  -5   2  29       46.45      169.71    136.04 o
  -4   2  29       64.02      161.77    144.36 o
  -3   2  29       30.79        1.89    125.06 o
  -2   2  29        0.70      231.96    126.95 o
  -1   2  29       14.03      155.52    135.85 o
   0   2  29      102.81      148.71     66.41 o
   1   2  29       42.42       40.68     80.60 o
   2   2  29       20.50      188.63    158.74 o
  -6   3  29      150.51      286.64     66.60 o
  -5   3  29      156.60      346.05     70.57 o
  -4   3  29       75.48      141.33     89.87 o
  -3   3  29        1.23       19.68    122.60 o
  -2   3  29      122.59      143.41     59.79 o
  -1   3  29       84.60      147.77     93.65 o
   0   3  29       81.83      113.14     97.82 o
   1   3  29       11.84      228.37    115.41 o
  -5   4  29        1.53       42.95    102.93 o
  -4   4  29       55.07      240.29    151.93 o
  -3   4  29       56.15       15.14    131.68 o
  -2   4  29        2.82       56.19    115.60 o
  -1   4  29        0.63       72.27    107.47 o
   0   4  29       72.32      206.23     51.84 o
   1   4  29      119.52       26.87    119.58 o
  -4   5  29        4.14       47.87    112.39 o
  -3   5  29        0.01       94.60    106.71 o
  -2   5  29       26.45      105.38    129.79 o
  -1   5  29       17.40       93.09     78.33 o
  -6   0  30       52.48       71.52    146.82 o
  -5   0  30      248.46      389.38     76.25 o
  -4   0  30       23.93       15.14    130.36 o
  -3   0  30        4.53       56.38    126.01 o
  -2   0  30      143.95      273.77    144.17 o
  -1   0  30      199.21      175.01     93.47 o
   0   0  30      160.62      227.80     56.19 o
   1   0  30       22.11       70.38     85.52 o
  -5   1  30       44.05      198.28    107.28 o
  -4   1  30       50.63       76.06    101.41 o
  -3   1  30       17.65       45.60     91.38 o
  -2   1  30        1.41      265.26    105.20 o
  -1   1  30        0.02      188.07     85.71 o
   0   1  30        5.42      231.20     97.44 o
   1   1  30       94.81      105.76     63.57 o
  -5   2  30      165.05      234.99    145.68 o
  -4   2  30       79.94      145.31    139.82 o
  -3   2  30       12.44       75.87    133.01 o
  -2   2  30       71.49      150.41     61.68 o
  -1   2  30      373.20      343.40     52.03 o
   0   2  30      123.49      176.52    148.71 o
  -4   3  30       26.05       82.87    141.71 o
  -3   3  30       13.24      140.95    129.60 o
  -2   3  30        6.34      301.21    163.85 o
  -1   3  30       31.03      104.82     64.71 o
 
